# Supplementary material for: The Role of the Exonic lncRNA PRKDC-210 in Transcription Regulation
Source: Int J Mol Sci. 2022 Nov 9;23(22):13783. doi: 10.3390/ijms232213783 (PMC9692655; doi:10.3390/ijms232213783)
Supplement: Supplementary file 1 [file ijms-23-13783-s001.zip]

Archive with 3 entries (2 files):
- Supplementary Materials/
- Supplementary Materials/Table S1 Gene expression by RNA-seq.xlsx
- Supplementary Materials/table S2 Primers sequence.xlsx
