# Supplementary material for: The Role of the Exonic lncRNA PRKDC-210 in Transcription Regulation
Source: Int J Mol Sci. 2022 Nov 9;23(22):13783. doi: 10.3390/ijms232213783 (PMC9692655; doi:10.3390/ijms232213783)
Supplement: Supplementary file 1 [file ijms-23-13783-s001.zip › Supplementary Materials/Table S1 Gene expression by RNA-seq.xlsx]

## Sheet: Table S1 Gene expression by RNA
gene_id	Exonic.gene.sizes	Ctrl-KD	Ctrl-KD_FPKM	ncPRKDC-KD	ncPRKDC-KD_FPKM	Chr	Start	End	Strand	GeneSymbol	Description	GO_BP	GO_CC	GO_MF
ENSG00000000003	4536	39	1.59	29	1.49	X	100627108	100639991	-	TSPAN6	tetraspanin 6 [Source:HGNC Symbol%3BAcc:HGNC:11858]	GO:0043123:positive regulation of I-kappaB kinase/NF-kappaB signaling;	GO:0016021:integral component of membrane;	GO:0004871:signal transducer activity;
ENSG00000000005	1476	0	0	0	0	X	100584936	100599885	+	TNMD	tenomodulin [Source:HGNC Symbol%3BAcc:HGNC:17757]	GO:0071773:cellular response to BMP stimulus;GO:0001937:negative regulation of endothelial cell proliferation;GO:0001886:endothelial cell morphogenesis;GO:0016525:negative regulation of angiogenesis;GO:0035990:tendon cell differentiation;	GO:0016021:integral component of membrane;	-
ENSG00000000419	1207	189	28.95	85	16.36	20	50934867	50958555	-	DPM1	dolichyl-phosphate mannosyltransferase subunit 1%2C catalytic [Source:HGNC Symbol%3BAcc:HGNC:3005]	-	-	GO:0016757:transferase activity, transferring glycosyl groups;
ENSG00000000457	6883	108	2.9	86	2.9	1	169849631	169894267	-	SCYL3	SCY1 like pseudokinase 3 [Source:HGNC Symbol%3BAcc:HGNC:19285]	GO:0016477:cell migration;GO:0006468:protein phosphorylation;	GO:0030027:lamellipodium;GO:0005794:Golgi apparatus;	GO:0005515:protein binding;GO:0004672:protein kinase activity;GO:0005524:ATP binding;GO:0016301:kinase activity;
ENSG00000000460	5970	228	7.06	107	4.16	1	169662007	169854080	+	C1orf112	chromosome 1 open reading frame 112 [Source:HGNC Symbol%3BAcc:HGNC:25565]	-	-	-
ENSG00000000938	3382	3	0.16	2	0.14	1	27612064	27635185	-	FGR	FGR proto-oncogene%2C Src family tyrosine kinase [Source:HGNC Symbol%3BAcc:HGNC:3697]	GO:0050830:defense response to Gram-positive bacterium;GO:0045088:regulation of innate immune response;GO:0018108:peptidyl-tyrosine phosphorylation;GO:0007596:blood coagulation;GO:0043552:positive regulation of phosphatidylinositol 3-kinase activity;GO:0045859:regulation of protein kinase activity;GO:0002768:immune response-regulating cell surface receptor signaling pathway;GO:0050715:positive re…	GO:0005829:cytosol;GO:0015629:actin cytoskeleton;GO:0005758:mitochondrial intermembrane space;GO:0005743:mitochondrial inner membrane;GO:0032587:ruffle membrane;	GO:0001784:phosphotyrosine binding;GO:0005524:ATP binding;GO:0019901:protein kinase binding;GO:0034988:Fc-gamma receptor I complex binding;GO:0004715:non-membrane spanning protein tyrosine kinase activity;
ENSG00000000971	7980	0	0	2	0.06	1	196652043	196747504	+	CFH	complement factor H [Source:HGNC Symbol%3BAcc:HGNC:4883]	GO:0006957:complement activation, alternative pathway;GO:0030449:regulation of complement activation;	GO:0005615:extracellular space;	GO:0008201:heparin binding;GO:0043395:heparan sulfate proteoglycan binding;
ENSG00000001036	2822	679	44.48	416	34.25	6	143494812	143511720	-	FUCA2	alpha-L-fucosidase 2 [Source:HGNC Symbol%3BAcc:HGNC:4008]	GO:0006004:fucose metabolic process;	GO:0005576:extracellular region;	GO:0004560:alpha-L-fucosidase activity;
ENSG00000001084	8618	198	4.25	110	2.97	6	53497341	53616970	-	GCLC	glutamate-cysteine ligase catalytic subunit [Source:HGNC Symbol%3BAcc:HGNC:4311]	GO:0051900:regulation of mitochondrial depolarization;GO:0051409:response to nitrosative stress;GO:0019852:L-ascorbic acid metabolic process;GO:0046685:response to arsenic-containing substance;GO:0045892:negative regulation of transcription, DNA-templated;GO:0032436:positive regulation of proteasomal ubiquitin-dependent protein catabolic process;GO:0006534:cysteine metabolic process;GO:0045454:ce…	GO:0005829:cytosol;GO:0017109:glutamate-cysteine ligase complex;	GO:0043531:ADP binding;GO:0046982:protein heterodimerization activity;GO:0016595:glutamate binding;GO:0050662:coenzyme binding;GO:0000287:magnesium ion binding;GO:0005524:ATP binding;GO:0004357:glutamate-cysteine ligase activity;
ENSG00000001167	3811	181	8.78	128	7.8	6	41072945	41099976	+	NFYA	nuclear transcription factor Y subunit alpha [Source:HGNC Symbol%3BAcc:HGNC:7804]	GO:0045944:positive regulation of transcription from RNA polymerase II promoter;	GO:0016602:CCAAT-binding factor complex;	GO:0003677:DNA binding;GO:0005515:protein binding;GO:0003700:sequence-specific DNA binding transcription factor activity;
ENSG00000001460	8511	6	0.13	4	0.11	1	24356999	24416934	-	STPG1	sperm tail PG-rich repeat containing 1 [Source:HGNC Symbol%3BAcc:HGNC:28070]	GO:0006915:apoptotic process;	GO:0005737:cytoplasm;GO:0005634:nucleus;	-
ENSG00000001461	9396	32	0.63	13	0.32	1	24415802	24472976	+	NIPAL3	NIPA like domain containing 3 [Source:HGNC Symbol%3BAcc:HGNC:25233]	GO:0015693:magnesium ion transport;GO:0006357:regulation of transcription from RNA polymerase II promoter;	GO:0016021:integral component of membrane;GO:0016020:membrane;	GO:0015095:magnesium ion transmembrane transporter activity;GO:0003677:DNA binding;GO:0046983:protein dimerization activity;
ENSG00000001497	5601	237	7.82	241	10	X	65512582	65534787	-	LAS1L	LAS1 like ribosome biogenesis factor [Source:HGNC Symbol%3BAcc:HGNC:25726]	GO:0006364:rRNA processing;	GO:0005737:cytoplasm;GO:0005730:nucleolus;GO:0071339:MLL1 complex;	-
ENSG00000001561	4644	20	0.8	8	0.4	6	46129989	46146688	+	ENPP4	ectonucleotide pyrophosphatase/phosphodiesterase 4 [Source:HGNC Symbol%3BAcc:HGNC:3359]	GO:0008152:metabolic process;	-	GO:0003824:catalytic activity;
ENSG00000001617	4826	370	14.17	251	12.08	3	50155045	50189075	+	SEMA3F	semaphorin 3F [Source:HGNC Symbol%3BAcc:HGNC:10728]	GO:0048843:negative regulation of axon extension involved in axon guidance;GO:0001755:neural crest cell migration;	GO:0005615:extracellular space;GO:0016020:membrane;	GO:0004872:receptor activity;GO:0045499:chemorepellent activity;
ENSG00000001626	9942	2	0.04	2	0.05	7	117287120	117715971	+	CFTR	CF transmembrane conductance regulator [Source:HGNC Symbol%3BAcc:HGNC:1884]	GO:0007585:respiratory gaseous exchange;GO:0030324:lung development;GO:0006833:water transport;GO:0015701:bicarbonate transport;GO:0043627:response to estrogen;GO:0034097:response to cytokine;GO:0043434:response to peptide hormone;GO:0006695:cholesterol biosynthetic process;GO:0030301:cholesterol transport;GO:0042493:response to drug;GO:0045909:positive regulation of vasodilation;GO:0030321:trans…	GO:0030659:cytoplasmic vesicle membrane;GO:0031205:endoplasmic reticulum Sec complex;GO:0016323:basolateral plasma membrane;GO:0005902:microvillus;GO:0031901:early endosome membrane;GO:0034707:chloride channel complex;GO:0016324:apical plasma membrane;GO:0005769:early endosome;	GO:0030165:PDZ domain binding;GO:0005260:channel-conductance-controlling ATPase activity;GO:0019869:chloride channel inhibitor activity;GO:0005224:ATP-binding and phosphorylation-dependent chloride channel activity;GO:0019899:enzyme binding;GO:0005524:ATP binding;
ENSG00000001629	7389	562	14.06	284	8.93	7	92245974	92401383	+	ANKIB1	ankyrin repeat and IBR domain containing 1 [Source:HGNC Symbol%3BAcc:HGNC:22215]	-	-	GO:0008270:zinc ion binding;GO:0005515:protein binding;
ENSG00000001630	3529	197	10.32	167	10.99	7	92112153	92134803	-	CYP51A1	cytochrome P450 family 51 subfamily A member 1 [Source:HGNC Symbol%3BAcc:HGNC:2649]	GO:0033488:cholesterol biosynthetic process via 24,25-dihydrolanosterol;GO:0006805:xenobiotic metabolic process;	GO:0016021:integral component of membrane;GO:0005789:endoplasmic reticulum membrane;	GO:0008398:sterol 14-demethylase activity;GO:0009055:electron carrier activity;GO:0020037:heme binding;GO:0005506:iron ion binding;
ENSG00000001631	6204	60	1.79	34	1.27	7	92198969	92246166	-	KRIT1	KRIT1 ankyrin repeat containing [Source:HGNC Symbol%3BAcc:HGNC:1573]	GO:0001937:negative regulation of endothelial cell proliferation;GO:0010596:negative regulation of endothelial cell migration;GO:2000114:regulation of establishment of cell polarity;GO:2000352:negative regulation of endothelial cell apoptotic process;GO:0016525:negative regulation of angiogenesis;GO:0007264:small GTPase mediated signal transduction;GO:0045454:cell redox homeostasis;GO:0032092:pos…	GO:0043234:protein complex;GO:0005856:cytoskeleton;GO:0005911:cell-cell junction;GO:0005737:cytoplasm;GO:0005886:plasma membrane;	GO:0005515:protein binding;
ENSG00000002016	4503	106	4.35	88	4.54	12	911736	990053	-	RAD52	RAD52 homolog%2C DNA repair protein [Source:HGNC Symbol%3BAcc:HGNC:9824]	GO:0000730:DNA recombinase assembly;GO:0006312:mitotic recombination;GO:0007131:reciprocal meiotic recombination;	GO:0005654:nucleoplasm;	GO:0003677:DNA binding;GO:0005515:protein binding;
ENSG00000002079	6307	10	0.29	6	0.22	7	99238829	99311130	+	MYH16	myosin heavy chain 16 pseudogene [Source:HGNC Symbol%3BAcc:HGNC:31038]	-	-	-
ENSG00000002330	1708	120	12.99	78	10.61	11	64269830	64284704	-	BAD	BCL2 associated agonist of cell death [Source:HGNC Symbol%3BAcc:HGNC:936]	GO:0048011:neurotrophin TRK receptor signaling pathway;GO:0071396:cellular response to lipid;GO:0045862:positive regulation of proteolysis;GO:0035774:positive regulation of insulin secretion involved in cellular response to glucose stimulus;GO:0010918:positive regulation of mitochondrial membrane potential;GO:0042542:response to hydrogen peroxide;GO:0051384:response to glucocorticoid;GO:0010508:p…	GO:0005829:cytosol;GO:0005741:mitochondrial outer membrane;	GO:0005543:phospholipid binding;GO:0008656:cysteine-type endopeptidase activator activity involved in apoptotic process;GO:0043422:protein kinase B binding;GO:0046982:protein heterodimerization activity;GO:0030346:protein phosphatase 2B binding;GO:0019901:protein kinase binding;
ENSG00000002549	3785	152	7.42	200	12.28	4	17577192	17607972	+	LAP3	leucine aminopeptidase 3 [Source:HGNC Symbol%3BAcc:HGNC:18449]	GO:0006508:proteolysis;	GO:0005730:nucleolus;GO:0005802:trans-Golgi network;GO:0005739:mitochondrion;	GO:0030145:manganese ion binding;GO:0008235:metalloexopeptidase activity;GO:0004177:aminopeptidase activity;GO:0000287:magnesium ion binding;GO:0008270:zinc ion binding;
ENSG00000002586	4858	353	13.43	386	18.46	X	2691187	2741309	+	CD99	CD99 molecule (Xg blood group) [Source:HGNC Symbol%3BAcc:HGNC:7082]	-	GO:0044464:cell part;GO:0005886:plasma membrane;	-
ENSG00000002587	7435	4	0.1	7	0.22	4	11393150	11429564	-	HS3ST1	heparan sulfate-glucosamine 3-sulfotransferase 1 [Source:HGNC Symbol%3BAcc:HGNC:5194]	GO:0005975:carbohydrate metabolic process;GO:0044281:small molecule metabolic process;GO:0006024:glycosaminoglycan biosynthetic process;	GO:0005796:Golgi lumen;GO:0016021:integral component of membrane;	GO:0008467:[heparan sulfate]-glucosamine 3-sulfotransferase 1 activity;
ENSG00000002726	3786	0	0	1	0.06	7	150824627	150861504	+	AOC1	amine oxidase copper containing 1 [Source:HGNC Symbol%3BAcc:HGNC:80]	GO:0055114:oxidation-reduction process;GO:0046677:response to antibiotic;GO:0071420:cellular response to histamine;GO:0035725:sodium ion transmembrane transport;GO:0097185:cellular response to azide;GO:0071504:cellular response to heparin;GO:0071280:cellular response to copper ion;GO:0042493:response to drug;GO:0009308:amine metabolic process;GO:0035874:cellular response to copper ion starvation;	GO:0005923:bicellular tight junction;GO:0005777:peroxisome;GO:0005615:extracellular space;GO:0005886:plasma membrane;	GO:0048038:quinone binding;GO:0008144:drug binding;GO:0005507:copper ion binding;GO:0008131:primary amine oxidase activity;GO:0008270:zinc ion binding;GO:0005509:calcium ion binding;GO:0004872:receptor activity;GO:0032403:protein complex binding;GO:0052598:histamine oxidase activity;GO:0052597:diamine oxidase activity;GO:0052600:propane-1,3-diamine oxidase activity;GO:0008201:heparin binding;GO:0…
ENSG00000002745	3264	0	0	0	0	7	121325367	121341104	+	WNT16	Wnt family member 16 [Source:HGNC Symbol%3BAcc:HGNC:16267]	GO:0060070:canonical Wnt signaling pathway;GO:0010628:positive regulation of gene expression;GO:0060317:cardiac epithelial to mesenchymal transition;GO:0003408:optic cup formation involved in camera-type eye development;GO:0014068:positive regulation of phosphatidylinositol 3-kinase signaling;GO:0090403:oxidative stress-induced premature senescence;GO:0060548:negative regulation of cell death;GO:…	GO:0005615:extracellular space;GO:0005737:cytoplasm;GO:0005578:proteinaceous extracellular matrix;GO:0005886:plasma membrane;	GO:0005109:frizzled binding;
ENSG00000002746	13935	0	0	0	0	7	43112629	43566001	+	HECW1	HECT%2C C2 and WW domain containing E3 ubiquitin protein ligase 1 [Source:HGNC Symbol%3BAcc:HGNC:22195]	GO:0042787:protein ubiquitination involved in ubiquitin-dependent protein catabolic process;GO:0016567:protein ubiquitination;	GO:0005737:cytoplasm;GO:0005730:nucleolus;GO:0005622:intracellular;	GO:0004842:ubiquitin-protein transferase activity;
ENSG00000002822	7230	189	4.83	146	4.69	7	1815793	2233243	-	MAD1L1	mitotic arrest deficient 1 like 1 [Source:HGNC Symbol%3BAcc:HGNC:6762]	GO:0000093:mitotic telophase;GO:0007094:mitotic spindle assembly checkpoint;GO:0090235:regulation of metaphase plate congression;GO:0000089:mitotic metaphase;GO:0051301:cell division;GO:0000090:mitotic anaphase;GO:0000236:mitotic prometaphase;	GO:0005829:cytosol;GO:0072686:mitotic spindle;GO:0005739:mitochondrion;GO:0005643:nuclear pore;GO:0005813:centrosome;GO:0015629:actin cytoskeleton;GO:0000777:condensed chromosome kinetochore;GO:0000776:kinetochore;	GO:0005515:protein binding;
ENSG00000002834	7061	726	19.01	674	22.18	17	38869859	38921770	+	LASP1	LIM and SH3 protein 1 [Source:HGNC Symbol%3BAcc:HGNC:6513]	GO:0006811:ion transport;	GO:0005925:focal adhesion;GO:0030864:cortical actin cytoskeleton;	GO:0015075:ion transmembrane transporter activity;GO:0005070:SH3/SH2 adaptor activity;GO:0051015:actin filament binding;GO:0008270:zinc ion binding;GO:0046872:metal ion binding;GO:0003779:actin binding;
ENSG00000002919	4133	187	8.36	181	10.18	17	48103357	48123601	+	SNX11	sorting nexin 11 [Source:HGNC Symbol%3BAcc:HGNC:14975]	GO:0015031:protein transport;GO:0007154:cell communication;	GO:0016020:membrane;	GO:0035091:phosphatidylinositol binding;
ENSG00000002933	3477	0	0	1	0.07	7	150800403	150805118	+	TMEM176A	transmembrane protein 176A [Source:HGNC Symbol%3BAcc:HGNC:24930]	GO:2001199:negative regulation of dendritic cell differentiation;	GO:0016021:integral component of membrane;	-
ENSG00000003056	3585	350	18.05	218	14.13	12	8940361	8949761	-	M6PR	mannose-6-phosphate receptor%2C cation dependent [Source:HGNC Symbol%3BAcc:HGNC:6752]	GO:0008333:endosome to lysosome transport;GO:0006898:receptor-mediated endocytosis;GO:0015761:mannose transport;	GO:0005765:lysosomal membrane;GO:0009986:cell surface;GO:0005770:late endosome;GO:0005887:integral component of plasma membrane;	GO:0004888:transmembrane signaling receptor activity;GO:0005537:mannose binding;GO:0015578:mannose transmembrane transporter activity;
ENSG00000003096	6983	12	0.32	10	0.33	X	117897813	118117340	-	KLHL13	kelch like family member 13 [Source:HGNC Symbol%3BAcc:HGNC:22931]	GO:0007067:mitotic nuclear division;GO:0016567:protein ubiquitination;GO:0000910:cytokinesis;	GO:0031463:Cul3-RING ubiquitin ligase complex;	GO:0004842:ubiquitin-protein transferase activity;
ENSG00000003137	5015	22	0.81	28	1.3	2	72129238	72148038	-	CYP26B1	cytochrome P450 family 26 subfamily B member 1 [Source:HGNC Symbol%3BAcc:HGNC:20581]	GO:0010628:positive regulation of gene expression;GO:0060349:bone morphogenesis;GO:0007283:spermatogenesis;GO:0048387:negative regulation of retinoic acid receptor signaling pathway;GO:0030326:embryonic limb morphogenesis;GO:0034653:retinoic acid catabolic process;GO:0071300:cellular response to retinoic acid;GO:2001037:positive regulation of tongue muscle cell differentiation;GO:0006805:xenobiot…	GO:0005789:endoplasmic reticulum membrane;	GO:0001972:retinoic acid binding;GO:0020037:heme binding;GO:0009055:electron carrier activity;GO:0005506:iron ion binding;GO:0008401:retinoic acid 4-hydroxylase activity;
ENSG00000003147	4883	69	2.61	50	2.38	7	8113184	8262687	-	ICA1	islet cell autoantigen 1 [Source:HGNC Symbol%3BAcc:HGNC:5343]	GO:0006836:neurotransmitter transport;	GO:0000139:Golgi membrane;GO:0005730:nucleolus;GO:0030667:secretory granule membrane;GO:0030054:cell junction;GO:0030672:synaptic vesicle membrane;GO:0030658:transport vesicle membrane;GO:0005829:cytosol;	GO:0019904:protein domain specific binding;
ENSG00000003249	4700	329	12.94	247	12.21	16	90004871	90020128	-	DBNDD1	dysbindin domain containing 1 [Source:HGNC Symbol%3BAcc:HGNC:28455]	-	GO:0005737:cytoplasm;	-
ENSG00000003393	10438	166	2.94	118	2.63	2	201700267	201780956	-	ALS2	alsin Rho guanine nucleotide exchange factor ALS2 [Source:HGNC Symbol%3BAcc:HGNC:443]	GO:0001881:receptor recycling;GO:0001662:behavioral fear response;GO:0001701:in utero embryonic development;GO:0035022:positive regulation of Rac protein signal transduction;GO:0051036:regulation of endosome size;GO:0008104:protein localization;GO:0035249:synaptic transmission, glutamatergic;GO:0007409:axonogenesis;GO:0006979:response to oxidative stress;GO:0007032:endosome organization;GO:000762…	GO:0031982:vesicle;GO:0030426:growth cone;GO:0014069:postsynaptic density;GO:0043234:protein complex;GO:0030027:lamellipodium;GO:0005829:cytosol;GO:0030424:axon;GO:0005769:early endosome;GO:0005813:centrosome;GO:0043025:neuronal cell body;GO:0001726:ruffle;GO:0016020:membrane;	GO:0042803:protein homodimerization activity;GO:0005087:Ran guanyl-nucleotide exchange factor activity;GO:0005543:phospholipid binding;GO:0043539:protein serine/threonine kinase activator activity;GO:0017137:Rab GTPase binding;GO:0017112:Rab guanyl-nucleotide exchange factor activity;GO:0030676:Rac guanyl-nucleotide exchange factor activity;
ENSG00000003400	7581	93	2.27	55	1.69	2	201182898	201229406	+	CASP10	caspase 10 [Source:HGNC Symbol%3BAcc:HGNC:1500]	GO:0045087:innate immune response;GO:0043123:positive regulation of I-kappaB kinase/NF-kappaB signaling;GO:0006508:proteolysis;	GO:0005829:cytosol;GO:0005886:plasma membrane;	GO:0004197:cysteine-type endopeptidase activity;GO:0005515:protein binding;
ENSG00000003402	22479	793	6.52	699	7.22	2	201116154	201176687	+	CFLAR	CASP8 and FADD like apoptosis regulator [Source:HGNC Symbol%3BAcc:HGNC:1876]	GO:0043085:positive regulation of catalytic activity;GO:0043066:negative regulation of apoptotic process;GO:0014866:skeletal myofibril assembly;GO:0014842:regulation of satellite cell proliferation;GO:0043403:skeletal muscle tissue regeneration;GO:1901740:negative regulation of myoblast fusion;GO:0043123:positive regulation of I-kappaB kinase/NF-kappaB signaling;GO:0014732:skeletal muscle atrophy…	GO:0005737:cytoplasm;GO:0031264:death-inducing signaling complex;	GO:0004197:cysteine-type endopeptidase activity;GO:0008047:enzyme activator activity;GO:0002020:protease binding;GO:0003677:DNA binding;GO:0046983:protein dimerization activity;
ENSG00000003436	11714	109	1.72	104	2.06	2	187464230	187565760	-	TFPI	tissue factor pathway inhibitor [Source:HGNC Symbol%3BAcc:HGNC:11760]	GO:0010951:negative regulation of endopeptidase activity;GO:0007598:blood coagulation, extrinsic pathway;	GO:0005615:extracellular space;GO:0005886:plasma membrane;GO:0031090:organelle membrane;GO:0031225:anchored component of membrane;GO:0005783:endoplasmic reticulum;GO:0043227:membrane-bounded organelle;	GO:0004867:serine-type endopeptidase inhibitor activity;GO:0004866:endopeptidase inhibitor activity;
ENSG00000003509	3651	59	2.99	78	4.96	2	37231631	37253403	+	NDUFAF7	NADH:ubiquinone oxidoreductase complex assembly factor 7 [Source:HGNC Symbol%3BAcc:HGNC:28816]	GO:0032259:methylation;GO:0032981:mitochondrial respiratory chain complex I assembly;	GO:0005739:mitochondrion;	GO:0019899:enzyme binding;GO:0008168:methyltransferase activity;
ENSG00000003756	10357	524	9.35	438	9.83	3	50088919	50119021	+	RBM5	RNA binding motif protein 5 [Source:HGNC Symbol%3BAcc:HGNC:9902]	GO:0000245:spliceosomal complex assembly;GO:0043065:positive regulation of apoptotic process;GO:0008285:negative regulation of cell proliferation;GO:0000381:regulation of alternative mRNA splicing, via spliceosome;GO:0008380:RNA splicing;GO:0006777:Mo-molybdopterin cofactor biosynthetic process;GO:0018283:iron incorporation into metallo-sulfur cluster;GO:0006461:protein complex assembly;GO:000676…	GO:0005681:spliceosomal complex;GO:0005730:nucleolus;GO:0005654:nucleoplasm;GO:0005634:nucleus;GO:0005829:cytosol;GO:0005759:mitochondrial matrix;	GO:0003729:mRNA binding;GO:0003677:DNA binding;GO:0005515:protein binding;GO:0008270:zinc ion binding;GO:0000166:nucleotide binding;GO:0097159:organic cyclic compound binding;GO:1901363:heterocyclic compound binding;GO:0031071:cysteine desulfurase activity;GO:0042803:protein homodimerization activity;GO:0030170:pyridoxal phosphate binding;
ENSG00000003987	6928	18	0.48	6	0.2	8	17296794	17413528	-	MTMR7	myotubularin related protein 7 [Source:HGNC Symbol%3BAcc:HGNC:7454]	GO:0046855:inositol phosphate dephosphorylation;GO:0035335:peptidyl-tyrosine dephosphorylation;GO:0006661:phosphatidylinositol biosynthetic process;GO:0046856:phosphatidylinositol dephosphorylation;	GO:0005829:cytosol;GO:0016020:membrane;	GO:0004725:protein tyrosine phosphatase activity;
ENSG00000003989	7905	2004	46.87	995	29.24	8	17497088	17570573	+	SLC7A2	solute carrier family 7 member 2 [Source:HGNC Symbol%3BAcc:HGNC:11060]	GO:0055085:transmembrane transport;GO:0043030:regulation of macrophage activation;GO:0006520:cellular amino acid metabolic process;GO:0002537:nitric oxide production involved in inflammatory response;GO:0050727:regulation of inflammatory response;GO:0006809:nitric oxide biosynthetic process;GO:0006865:amino acid transport;	GO:0005737:cytoplasm;GO:0005887:integral component of plasma membrane;	GO:0000064:L-ornithine transmembrane transporter activity;GO:0015189:L-lysine transmembrane transporter activity;GO:0005289:high-affinity arginine transmembrane transporter activity;
ENSG00000004059	1825	627	63.52	579	73.71	7	127588386	127591700	+	ARF5	ADP ribosylation factor 5 [Source:HGNC Symbol%3BAcc:HGNC:658]	GO:0016192:vesicle-mediated transport;GO:0007264:small GTPase mediated signal transduction;GO:0015031:protein transport;	GO:0048471:perinuclear region of cytoplasm;GO:0005794:Golgi apparatus;GO:0005886:plasma membrane;GO:0005622:intracellular;	GO:0005515:protein binding;GO:0003924:GTPase activity;GO:0005525:GTP binding;
ENSG00000004139	11105	64	1.07	69	1.44	17	28364356	28404049	+	SARM1	sterile alpha and TIR motif containing 1 [Source:HGNC Symbol%3BAcc:HGNC:17074]	GO:0048814:regulation of dendrite morphogenesis;GO:0045087:innate immune response;GO:1901214:regulation of neuron death;GO:0007165:signal transduction;GO:0042981:regulation of apoptotic process;GO:0009749:response to glucose;	GO:0030054:cell junction;GO:0030424:axon;GO:0005739:mitochondrion;GO:0005874:microtubule;GO:0030425:dendrite;GO:0045202:synapse;GO:0031315:extrinsic component of mitochondrial outer membrane;	-
ENSG00000004142	2670	863	59.76	876	76.23	17	28346633	28357527	-	POLDIP2	DNA polymerase delta interacting protein 2 [Source:HGNC Symbol%3BAcc:HGNC:23781]	GO:0070584:mitochondrion morphogenesis;	GO:0005739:mitochondrion;GO:0042645:mitochondrial nucleoid;GO:0005634:nucleus;	GO:0003677:DNA binding;
ENSG00000004399	9557	767	14.84	686	16.68	3	129555214	129606676	-	PLXND1	plexin D1 [Source:HGNC Symbol%3BAcc:HGNC:9107]	GO:0071526:semaphorin-plexin signaling pathway;GO:0007411:axon guidance;GO:0007416:synapse assembly;GO:0060666:dichotomous subdivision of terminal units involved in salivary gland branching;GO:0043542:endothelial cell migration;GO:0030334:regulation of cell migration;GO:0001569:patterning of blood vessels;GO:0045765:regulation of angiogenesis;	GO:0005622:intracellular;GO:0005887:integral component of plasma membrane;	GO:0017154:semaphorin receptor activity;
ENSG00000004455	9625	469	9.01	400	9.66	1	33007940	33080996	-	AK2	adenylate kinase 2 [Source:HGNC Symbol%3BAcc:HGNC:362]	GO:0046034:ATP metabolic process;GO:0006172:ADP biosynthetic process;GO:0006119:oxidative phosphorylation;GO:0007420:brain development;GO:0097066:response to thyroid hormone;GO:0015949:nucleobase-containing small molecule interconversion;GO:0046060:dATP metabolic process;GO:0046033:AMP metabolic process;GO:0001889:liver development;GO:0046939:nucleotide phosphorylation;	GO:0005758:mitochondrial intermembrane space;GO:0005743:mitochondrial inner membrane;GO:0005829:cytosol;GO:0097226:sperm mitochondrial sheath;	GO:0005524:ATP binding;GO:0004017:adenylate kinase activity;
ENSG00000004468	6857	0	0	0	0	4	15778275	15853232	+	CD38	CD38 molecule [Source:HGNC Symbol%3BAcc:HGNC:1667]	GO:0032024:positive regulation of insulin secretion;GO:0045892:negative regulation of transcription, DNA-templated;GO:0007204:positive regulation of cytosolic calcium ion concentration;GO:0045779:negative regulation of bone resorption;GO:0070555:response to interleukin-1;GO:0097190:apoptotic signaling pathway;GO:0060292:long term synaptic depression;GO:0033194:response to hydroperoxide;GO:0001666…	GO:0009986:cell surface;GO:0005886:plasma membrane;GO:0016021:integral component of membrane;GO:0005634:nucleus;	GO:0003953:NAD+ nucleosidase activity;GO:0000166:nucleotide binding;GO:0016849:phosphorus-oxygen lyase activity;
ENSG00000004478	5163	1551	55.54	1414	63.63	12	2794970	2805423	+	FKBP4	FKBP prolyl isomerase 4 [Source:HGNC Symbol%3BAcc:HGNC:3720]	GO:0031503:protein complex localization;GO:0061077:chaperone-mediated protein folding;GO:0030521:androgen receptor signaling pathway;GO:0030850:prostate gland development;GO:0006463:steroid hormone receptor complex assembly;GO:0007566:embryo implantation;GO:0031115:negative regulation of microtubule polymerization;GO:0046661:male sex differentiation;GO:0010977:negative regulation of neuron projec…	GO:0044295:axonal growth cone;GO:0016020:membrane;GO:0005730:nucleolus;GO:0005829:cytosol;GO:0005874:microtubule;GO:0043025:neuronal cell body;GO:0048471:perinuclear region of cytoplasm;GO:0005739:mitochondrion;GO:0005737:cytoplasm;GO:0005634:nucleus;	GO:0005528:FK506 binding;GO:0051219:phosphoprotein binding;GO:0005525:GTP binding;GO:0048156:tau protein binding;GO:0030674:protein binding, bridging;GO:0031072:heat shock protein binding;GO:0032767:copper-dependent protein binding;GO:0003755:peptidyl-prolyl cis-trans isomerase activity;GO:0035259:glucocorticoid receptor binding;GO:0005524:ATP binding;GO:0016853:isomerase activity;
ENSG00000004487	5440	457	15.53	299	12.77	1	23019443	23083689	+	KDM1A	lysine demethylase 1A [Source:HGNC Symbol%3BAcc:HGNC:29079]	GO:0051573:negative regulation of histone H3-K9 methylation;GO:0001701:in utero embryonic development;GO:0030851:granulocyte differentiation;GO:0051091:positive regulation of sequence-specific DNA binding transcription factor activity;GO:2000648:positive regulation of stem cell proliferation;GO:0032091:negative regulation of protein binding;GO:0043392:negative regulation of DNA binding;GO:0033169…	GO:0000790:nuclear chromatin;GO:0005667:transcription factor complex;	GO:0003700:sequence-specific DNA binding transcription factor activity;GO:0050660:flavin adenine dinucleotide binding;GO:0034648:histone demethylase activity (H3-dimethyl-K4 specific);GO:0002039:p53 binding;GO:0016491:oxidoreductase activity;GO:0001085:RNA polymerase II transcription factor binding;GO:0044212:transcription regulatory region DNA binding;GO:0050681:androgen receptor binding;GO:0003…
ENSG00000004534	7299	292	7.4	246	7.83	3	49940007	50100045	+	RBM6	RNA binding motif protein 6 [Source:HGNC Symbol%3BAcc:HGNC:9903]	GO:0006396:RNA processing;	GO:0005634:nucleus;	GO:0003677:DNA binding;GO:0003723:RNA binding;GO:0008270:zinc ion binding;GO:0000166:nucleotide binding;
ENSG00000004660	7433	54	1.34	35	1.09	17	3860315	3894891	-	CAMKK1	calcium/calmodulin dependent protein kinase kinase 1 [Source:HGNC Symbol%3BAcc:HGNC:1469]	GO:0007268:synaptic transmission;GO:0006468:protein phosphorylation;	GO:0005634:nucleus;GO:0005829:cytosol;	GO:0004683:calmodulin-dependent protein kinase activity;GO:0005524:ATP binding;GO:0005516:calmodulin binding;GO:0004674:protein serine/threonine kinase activity;
ENSG00000004700	3779	79	3.86	21	1.29	12	21468910	21501669	-	RECQL	RecQ like helicase [Source:HGNC Symbol%3BAcc:HGNC:9948]	GO:0032508:DNA duplex unwinding;GO:0006310:DNA recombination;GO:0006281:DNA repair;GO:0006260:DNA replication;GO:0000733:DNA strand renaturation;	GO:0015630:microtubule cytoskeleton;GO:0005730:nucleolus;	GO:0003677:DNA binding;GO:0005524:ATP binding;GO:0005515:protein binding;GO:0043140:ATP-dependent 3'-5' DNA helicase activity;
ENSG00000004766	9559	99	1.91	47	1.14	7	93232340	93361123	+	VPS50	VPS50 subunit of EARP/GARPII complex [Source:HGNC Symbol%3BAcc:HGNC:25956]	-	-	-
ENSG00000004776	1724	6	0.64	7	0.94	19	35754566	35758079	-	HSPB6	heat shock protein family B (small) member 6 [Source:HGNC Symbol%3BAcc:HGNC:26511]	GO:0006950:response to stress;	GO:0005737:cytoplasm;GO:0005634:nucleus;	GO:0005212:structural constituent of eye lens;GO:0042803:protein homodimerization activity;
ENSG00000004777	5260	112	3.94	142	6.27	19	35774532	35788822	+	ARHGAP33	Rho GTPase activating protein 33 [Source:HGNC Symbol%3BAcc:HGNC:23085]	GO:0051056:regulation of small GTPase mediated signal transduction;GO:0015031:protein transport;GO:0007165:signal transduction;	GO:0005886:plasma membrane;GO:0005829:cytosol;GO:0005622:intracellular;	GO:0035091:phosphatidylinositol binding;GO:0005515:protein binding;
ENSG00000004779	1548	343	40.96	210	31.52	16	23581014	23596316	-	NDUFAB1	NADH:ubiquinone oxidoreductase subunit AB1 [Source:HGNC Symbol%3BAcc:HGNC:7694]	GO:0006633:fatty acid biosynthetic process;GO:0009249:protein lipoylation;GO:0006120:mitochondrial electron transport, NADH to ubiquinone;GO:0006629:lipid metabolic process;GO:0044237:cellular metabolic process;	GO:0005747:mitochondrial respiratory chain complex I;GO:0005759:mitochondrial matrix;	GO:0008137:NADH dehydrogenase (ubiquinone) activity;GO:0005509:calcium ion binding;GO:0000036:ACP phosphopantetheine attachment site binding involved in fatty acid biosynthetic process;GO:0005504:fatty acid binding;
ENSG00000004799	4544	10	0.41	5	0.26	7	95583499	95596516	-	PDK4	pyruvate dehydrogenase kinase 4 [Source:HGNC Symbol%3BAcc:HGNC:8812]	GO:0008286:insulin receptor signaling pathway;GO:0010510:regulation of acetyl-CoA biosynthetic process from pyruvate;GO:0006885:regulation of pH;GO:0006468:protein phosphorylation;GO:0046320:regulation of fatty acid oxidation;GO:0071398:cellular response to fatty acid;GO:0042304:regulation of fatty acid biosynthetic process;GO:0072593:reactive oxygen species metabolic process;GO:2000811:negative …	GO:0005759:mitochondrial matrix;GO:0005743:mitochondrial inner membrane;	GO:0004740:pyruvate dehydrogenase (acetyl-transferring) kinase activity;GO:0004674:protein serine/threonine kinase activity;GO:0005524:ATP binding;
ENSG00000004809	3907	1	0.05	0	0	6	110424687	110476641	-	SLC22A16	solute carrier family 22 member 16 [Source:HGNC Symbol%3BAcc:HGNC:20302]	GO:0055085:transmembrane transport;GO:0030317:sperm motility;GO:0046717:acid secretion;GO:0007283:spermatogenesis;GO:0030154:cell differentiation;GO:0007275:multicellular organismal development;GO:0015879:carnitine transport;GO:0015695:organic cation transport;GO:0015837:amine transport;GO:0007338:single fertilization;	GO:0016021:integral component of membrane;GO:0005886:plasma membrane;	GO:0005275:amine transmembrane transporter activity;GO:0015226:carnitine transmembrane transporter activity;
ENSG00000004838	2889	46	2.94	26	2.09	3	50341110	50345732	-	ZMYND10	zinc finger MYND-type containing 10 [Source:HGNC Symbol%3BAcc:HGNC:19412]	-	GO:0005737:cytoplasm;	GO:0008270:zinc ion binding;GO:0005515:protein binding;
ENSG00000004846	9257	1	0.02	0	0	7	20615207	20777038	+	ABCB5	ATP binding cassette subfamily B member 5 [Source:HGNC Symbol%3BAcc:HGNC:46]	GO:0055085:transmembrane transport;GO:0042391:regulation of membrane potential;	GO:0000139:Golgi membrane;GO:0046581:intercellular canaliculus;GO:0005887:integral component of plasma membrane;GO:0016324:apical plasma membrane;	GO:0015562:efflux transmembrane transporter activity;GO:0042626:ATPase activity, coupled to transmembrane movement of substances;GO:0005524:ATP binding;
ENSG00000004848	3114	4	0.24	7	0.52	X	25003694	25016420	-	ARX	aristaless related homeobox [Source:HGNC Symbol%3BAcc:HGNC:18060]	-	-	-
ENSG00000004864	3710	345	17.19	198	12.4	7	96120220	96322147	-	SLC25A13	solute carrier family 25 member 13 [Source:HGNC Symbol%3BAcc:HGNC:10983]	GO:0006094:gluconeogenesis;GO:0051592:response to calcium ion;GO:0043490:malate-aspartate shuttle;GO:0015813:L-glutamate transport;GO:0006754:ATP biosynthetic process;GO:0015810:aspartate transport;GO:0055085:transmembrane transport;	GO:0005743:mitochondrial inner membrane;GO:0005887:integral component of plasma membrane;GO:0016021:integral component of membrane;	GO:0005509:calcium ion binding;GO:0005313:L-glutamate transmembrane transporter activity;GO:0015183:L-aspartate transmembrane transporter activity;
ENSG00000004866	6453	52	1.49	19	0.68	7	116953238	117230103	+	ST7	suppression of tumorigenicity 7 [Source:HGNC Symbol%3BAcc:HGNC:11351]	GO:0007165:signal transduction;GO:0040008:regulation of growth;GO:0006897:endocytosis;GO:0048146:positive regulation of fibroblast proliferation;GO:2000811:negative regulation of anoikis;GO:0061180:mammary gland epithelium development;GO:0009267:cellular response to starvation;GO:0060716:labyrinthine layer blood vessel development;GO:0051899:membrane depolarization;GO:0060056:mammary gland involu…	GO:0005887:integral component of plasma membrane;GO:0005905:coated pit;GO:0016021:integral component of membrane;GO:0043234:protein complex;GO:0009925:basal plasma membrane;GO:0016324:apical plasma membrane;GO:0005938:cell cortex;GO:0002080:acrosomal membrane;GO:0005783:endoplasmic reticulum;GO:0005578:proteinaceous extracellular matrix;GO:0005768:endosome;GO:0048471:perinuclear region of cytopla…	GO:0005041:low-density lipoprotein receptor activity;GO:0005515:protein binding;GO:0005008:hepatocyte growth factor-activated receptor activity;GO:0005109:frizzled binding;GO:0005198:structural molecule activity;GO:0050998:nitric-oxide synthase binding;GO:0005113:patched binding;GO:0016504:peptidase activator activity;GO:0005524:ATP binding;GO:0005125:cytokine activity;
ENSG00000004897	6824	352	9.54	150	5.11	17	47117703	47189422	-	CDC27	cell division cycle 27 [Source:HGNC Symbol%3BAcc:HGNC:1728]	GO:0070979:protein K11-linked ubiquitination;GO:0051437:positive regulation of ubiquitin-protein ligase activity involved in regulation of mitotic cell cycle transition;GO:0051436:negative regulation of ubiquitin-protein ligase activity involved in mitotic cell cycle;GO:0008283:cell proliferation;GO:0051301:cell division;GO:0031145:anaphase-promoting complex-dependent proteasomal ubiquitin-depend…	GO:0005654:nucleoplasm;GO:0005680:anaphase-promoting complex;GO:0005730:nucleolus;GO:0005829:cytosol;GO:0005813:centrosome;GO:0005876:spindle microtubule;	GO:0019903:protein phosphatase binding;
ENSG00000004939	5125	27	0.97	12	0.54	17	44248390	44268141	-	SLC4A1	solute carrier family 4 member 1 (Diego blood group) [Source:HGNC Symbol%3BAcc:HGNC:11027]	GO:0055085:transmembrane transport;GO:0015701:bicarbonate transport;GO:0006821:chloride transport;GO:0006873:cellular ion homeostasis;GO:0044281:small molecule metabolic process;GO:0006351:transcription, DNA-templated;	GO:0030863:cortical cytoskeleton;GO:0030018:Z disc;GO:0016323:basolateral plasma membrane;GO:0005887:integral component of plasma membrane;GO:0005622:intracellular;	GO:0043495:protein anchor;GO:0030506:ankyrin binding;GO:0008022:protein C-terminus binding;GO:0003779:actin binding;GO:0042803:protein homodimerization activity;GO:0005452:inorganic anion exchanger activity;GO:0015108:chloride transmembrane transporter activity;GO:0003676:nucleic acid binding;
ENSG00000004948	4222	26	1.14	27	1.49	7	93424486	93574730	-	CALCR	calcitonin receptor [Source:HGNC Symbol%3BAcc:HGNC:1440]	GO:0030316:osteoclast differentiation;GO:0007190:activation of adenylate cyclase activity;GO:0007202:activation of phospholipase C activity;GO:0007204:positive regulation of cytosolic calcium ion concentration;GO:0030279:negative regulation of ossification;GO:0015031:protein transport;GO:0043488:regulation of mRNA stability;GO:0007189:adenylate cyclase-activating G-protein coupled receptor signal…	GO:0001669:acrosomal vesicle;GO:0043025:neuronal cell body;GO:0030424:axon;GO:0005887:integral component of plasma membrane;	GO:0005515:protein binding;GO:0004948:calcitonin receptor activity;GO:0008565:protein transporter activity;GO:0032841:calcitonin binding;
ENSG00000004961	2343	107	8.44	72	7.14	X	11111301	11123086	+	HCCS	holocytochrome c synthase [Source:HGNC Symbol%3BAcc:HGNC:4837]	GO:0009887:organ morphogenesis;GO:0055114:oxidation-reduction process;	GO:0005743:mitochondrial inner membrane;	GO:0046872:metal ion binding;GO:0004408:holocytochrome-c synthase activity;
ENSG00000004975	5321	317	11.01	202	8.82	17	7225342	7234517	-	DVL2	dishevelled segment polarity protein 2 [Source:HGNC Symbol%3BAcc:HGNC:3086]	GO:0061098:positive regulation of protein tyrosine kinase activity;GO:0043507:positive regulation of JUN kinase activity;GO:0090263:positive regulation of canonical Wnt signaling pathway;GO:0034613:cellular protein localization;GO:0003151:outflow tract morphogenesis;GO:0022007:convergent extension involved in neural plate elongation;GO:0006366:transcription from RNA polymerase II promoter;GO:0051…	GO:0005829:cytosol;GO:0045177:apical part of cell;GO:0030136:clathrin-coated vesicle;GO:0005886:plasma membrane;GO:0005634:nucleus;GO:0005938:cell cortex;GO:0005856:cytoskeleton;	GO:0004871:signal transducer activity;GO:0005109:frizzled binding;GO:0043621:protein self-association;GO:0019904:protein domain specific binding;GO:0042802:identical protein binding;
ENSG00000005001	2384	176	13.65	234	22.81	16	2852730	2858170	-	PRSS22	serine protease 22 [Source:HGNC Symbol%3BAcc:HGNC:14368]	GO:0006508:proteolysis;	GO:0005576:extracellular region;	GO:0004252:serine-type endopeptidase activity;
ENSG00000005007	8573	2599	56.05	1833	49.68	19	18831959	18868230	+	UPF1	UPF1 RNA helicase and ATPase [Source:HGNC Symbol%3BAcc:HGNC:9962]	GO:0000184:nuclear-transcribed mRNA catabolic process, nonsense-mediated decay;GO:0006406:mRNA export from nucleus;GO:0009048:dosage compensation by inactivation of X chromosome;GO:0006449:regulation of translational termination;GO:0071044:histone mRNA catabolic process;GO:0006260:DNA replication;GO:0007049:cell cycle;GO:0006281:DNA repair;GO:0009790:embryo development;	GO:0000785:chromatin;GO:0044530:supraspliceosomal complex;GO:0035145:exon-exon junction complex;GO:0005829:cytosol;GO:0000932:cytoplasmic mRNA processing body;GO:0005737:cytoplasm;	GO:0005515:protein binding;GO:0008270:zinc ion binding;GO:0003677:DNA binding;GO:0003723:RNA binding;GO:0003682:chromatin binding;GO:0004004:ATP-dependent RNA helicase activity;GO:0005524:ATP binding;GO:0004386:helicase activity;
ENSG00000005020	5361	86	2.97	34	1.47	7	26667068	26995239	-	SKAP2	src kinase associated phosphoprotein 2 [Source:HGNC Symbol%3BAcc:HGNC:15687]	GO:0006461:protein complex assembly;GO:0008285:negative regulation of cell proliferation;GO:0016310:phosphorylation;GO:0007165:signal transduction;GO:0042113:B cell activation;	GO:0005886:plasma membrane;GO:0005829:cytosol;	GO:0005070:SH3/SH2 adaptor activity;GO:0005543:phospholipid binding;GO:0016301:kinase activity;
ENSG00000005022	1555	2584	307.21	1495	223.38	X	119468422	119471396	+	SLC25A5	solute carrier family 25 member 5 [Source:HGNC Symbol%3BAcc:HGNC:10991]	GO:0015853:adenine transport;GO:1901029:negative regulation of mitochondrial outer membrane permeabilization involved in apoptotic signaling pathway;GO:0006112:energy reserve metabolic process;GO:0050796:regulation of insulin secretion;GO:0008284:positive regulation of cell proliferation;GO:0019048:modulation by virus of host morphology or physiology;GO:0007059:chromosome segregation;GO:0044281:s…	GO:0005743:mitochondrial inner membrane;GO:0071817:MMXD complex;GO:0042645:mitochondrial nucleoid;GO:0005887:integral component of plasma membrane;	GO:0005515:protein binding;GO:0015207:adenine transmembrane transporter activity;
ENSG00000005059	3555	69	3.59	44	2.88	4	109560209	109688719	+	MCUB	mitochondrial calcium uniporter dominant negative subunit beta [Source:HGNC Symbol%3BAcc:HGNC:26076]	-	GO:0016021:integral component of membrane;	-
ENSG00000005073	2669	2	0.14	9	0.78	7	27181157	27185232	-	HOXA11	homeobox A11 [Source:HGNC Symbol%3BAcc:HGNC:5101]	-	-	-
ENSG00000005075	1355	271	36.98	210	36.01	7	102473118	102478907	-	POLR2J	RNA polymerase II subunit J [Source:HGNC Symbol%3BAcc:HGNC:9197]	GO:0006367:transcription initiation from RNA polymerase II promoter;GO:0006370:7-methylguanosine mRNA capping;GO:0006283:transcription-coupled nucleotide-excision repair;GO:0006468:protein phosphorylation;GO:0050434:positive regulation of viral transcription;GO:0000398:mRNA splicing, via spliceosome;GO:0006368:transcription elongation from RNA polymerase II promoter;GO:0035556:intracellular signa…	GO:0005665:DNA-directed RNA polymerase II, core complex;GO:0005634:nucleus;	GO:0030275:LRR domain binding;GO:0003899:DNA-directed RNA polymerase activity;GO:0004672:protein kinase activity;GO:0003677:DNA binding;
ENSG00000005100	5789	402	12.84	340	13.65	17	5440917	5468982	-	DHX33	DEAH-box helicase 33 [Source:HGNC Symbol%3BAcc:HGNC:16718]	GO:0045943:positive regulation of transcription from RNA polymerase I promoter;	GO:0005730:nucleolus;GO:0005654:nucleoplasm;	GO:0033613:activating transcription factor binding;GO:0008026:ATP-dependent helicase activity;GO:0005524:ATP binding;GO:0000182:rDNA binding;
ENSG00000005102	2674	0	0	0	0	17	43640389	43661922	-	MEOX1	mesenchyme homeobox 1 [Source:HGNC Symbol%3BAcc:HGNC:7013]	GO:0001757:somite specification;GO:0045944:positive regulation of transcription from RNA polymerase II promoter;	GO:0005730:nucleolus;	GO:0043565:sequence-specific DNA binding;GO:0003700:sequence-specific DNA binding transcription factor activity;GO:0071837:HMG box domain binding;GO:0003682:chromatin binding;
ENSG00000005108	10921	0	0	6	0.13	7	11370365	11832198	-	THSD7A	thrombospondin type 1 domain containing 7A [Source:HGNC Symbol%3BAcc:HGNC:22207]	GO:0001525:angiogenesis;GO:0030154:cell differentiation;GO:0044699:single-organism process;GO:0032502:developmental process;	GO:0005576:extracellular region;GO:0016021:integral component of membrane;GO:0005886:plasma membrane;GO:0016020:membrane;	-
ENSG00000005156	12901	201	2.88	175	3.15	17	34980512	35009743	+	LIG3	DNA ligase 3 [Source:HGNC Symbol%3BAcc:HGNC:6600]	GO:0045910:negative regulation of DNA recombination;GO:0007131:reciprocal meiotic recombination;GO:0007283:spermatogenesis;GO:0043504:mitochondrial DNA repair;GO:0006303:double-strand break repair via nonhomologous end joining;GO:0051103:DNA ligation involved in DNA repair;GO:0051301:cell division;GO:0033151:V(D)J recombination;GO:0006289:nucleotide-excision repair;GO:0006273:lagging strand elong…	GO:0005654:nucleoplasm;GO:0000795:synaptonemal complex;GO:0005739:mitochondrion;GO:0030659:cytoplasmic vesicle membrane;GO:0016021:integral component of membrane;GO:0005886:plasma membrane;	GO:0005515:protein binding;GO:0008270:zinc ion binding;GO:0003677:DNA binding;GO:0003910:DNA ligase (ATP) activity;GO:0005524:ATP binding;
ENSG00000005175	5350	85	2.94	40	1.74	12	47661249	47706030	-	RPAP3	RNA polymerase II associated protein 3 [Source:HGNC Symbol%3BAcc:HGNC:26151]	-	-	-
ENSG00000005187	7510	2	0.05	0	0	16	20610243	20797581	+	ACSM3	acyl-CoA synthetase medium chain family member 3 [Source:HGNC Symbol%3BAcc:HGNC:10522]	GO:0006633:fatty acid biosynthetic process;GO:0008217:regulation of blood pressure;GO:0042632:cholesterol homeostasis;	GO:0005759:mitochondrial matrix;	GO:0015645:fatty acid ligase activity;GO:0046872:metal ion binding;GO:0005524:ATP binding;GO:0047760:butyrate-CoA ligase activity;
ENSG00000005189	4114	127	5.71	136	7.68	16	20806429	20849668	+	REXO5	RNA exonuclease 5 [Source:HGNC Symbol%3BAcc:HGNC:24661]	-	GO:0005730:nucleolus;GO:0005622:intracellular;	GO:0003723:RNA binding;GO:0000166:nucleotide binding;GO:0004527:exonuclease activity;GO:0003676:nucleic acid binding;
ENSG00000005194	3383	228	12.46	219	15.04	16	57428187	57447420	-	CIAPIN1	cytokine induced apoptosis inhibitor 1 [Source:HGNC Symbol%3BAcc:HGNC:28050]	GO:0030097:hemopoiesis;GO:0043066:negative regulation of apoptotic process;	GO:0005737:cytoplasm;GO:0005730:nucleolus;	GO:0008168:methyltransferase activity;
ENSG00000005206	7419	272	6.78	300	9.4	19	2328615	2355095	+	SPPL2B	signal peptide peptidase like 2B [Source:HGNC Symbol%3BAcc:HGNC:30627]	GO:0050776:regulation of immune response;GO:0006509:membrane protein ectodomain proteolysis;GO:0031293:membrane protein intracellular domain proteolysis;	GO:0071556:integral component of lumenal side of endoplasmic reticulum membrane;GO:0005765:lysosomal membrane;GO:0030660:Golgi-associated vesicle membrane;GO:0071458:integral component of cytoplasmic side of endoplasmic reticulum membrane;GO:0010008:endosome membrane;GO:0005886:plasma membrane;	GO:0042500:aspartic endopeptidase activity, intramembrane cleaving;GO:0042803:protein homodimerization activity;
ENSG00000005238	6375	10	0.29	11	0.4	9	35104112	35116341	-	FAM214B	family with sequence similarity 214 member B [Source:HGNC Symbol%3BAcc:HGNC:25666]	-	GO:0005634:nucleus;	-
ENSG00000005243	1866	87	8.62	78	9.71	17	48026167	48038030	-	COPZ2	COPI coat complex subunit zeta 2 [Source:HGNC Symbol%3BAcc:HGNC:19356]	GO:0016192:vesicle-mediated transport;GO:0006886:intracellular protein transport;GO:0006810:transport;	GO:0005801:cis-Golgi network;GO:0030126:COPI vesicle coat;	-
ENSG00000005249	4262	35	1.52	17	0.93	7	107044705	107161811	+	PRKAR2B	protein kinase cAMP-dependent type II regulatory subunit beta [Source:HGNC Symbol%3BAcc:HGNC:9392]	GO:0097332:response to antipsychotic drug;GO:0006833:water transport;GO:0007202:activation of phospholipase C activity;GO:0007612:learning;GO:0048011:neurotrophin TRK receptor signaling pathway;GO:0006112:energy reserve metabolic process;GO:0050796:regulation of insulin secretion;GO:0007173:epidermal growth factor receptor signaling pathway;GO:0034199:activation of protein kinase A activity;GO:00…	GO:0045121:membrane raft;GO:0005743:mitochondrial inner membrane;GO:0005829:cytosol;GO:0005813:centrosome;GO:0005952:cAMP-dependent protein kinase complex;GO:0048471:perinuclear region of cytoplasm;GO:0005886:plasma membrane;	GO:0008603:cAMP-dependent protein kinase regulator activity;GO:0030552:cAMP binding;GO:0019904:protein domain specific binding;GO:0031625:ubiquitin protein ligase binding;
ENSG00000005302	9780	49	0.93	30	0.71	X	11758159	11775772	+	MSL3	MSL complex subunit 3 [Source:HGNC Symbol%3BAcc:HGNC:7370]	GO:0007275:multicellular organismal development;GO:0043984:histone H4-K16 acetylation;GO:0006366:transcription from RNA polymerase II promoter;GO:0016568:chromatin modification;GO:0006355:regulation of transcription, DNA-templated;	GO:0072487:MSL complex;GO:0005634:nucleus;	GO:0035064:methylated histone binding;GO:0003677:DNA binding;GO:0003700:sequence-specific DNA binding transcription factor activity;
ENSG00000005339	15479	1756	20.97	1285	19.29	16	3725054	3880713	-	CREBBP	CREB binding protein [Source:HGNC Symbol%3BAcc:HGNC:2348]	GO:0006367:transcription initiation from RNA polymerase II promoter;GO:0042733:embryonic digit morphogenesis;GO:0000122:negative regulation of transcription from RNA polymerase II promoter;GO:0007219:Notch signaling pathway;GO:0042592:homeostatic process;GO:0006461:protein complex assembly;GO:0044255:cellular lipid metabolic process;GO:0061418:regulation of transcription from RNA polymerase II pr…	GO:0000940:condensed chromosome outer kinetochore;GO:0000123:histone acetyltransferase complex;GO:0005737:cytoplasm;GO:0005667:transcription factor complex;GO:0016604:nuclear body;GO:0000790:nuclear chromatin;GO:0005634:nucleus;GO:0016605:PML body;GO:0032993:protein-DNA complex;GO:0000785:chromatin;GO:0005730:nucleolus;	GO:0002039:p53 binding;GO:0004871:signal transducer activity;GO:0008270:zinc ion binding;GO:0004402:histone acetyltransferase activity;GO:0001105:RNA polymerase II transcription coactivator activity;GO:0043426:MRF binding;GO:0001078:RNA polymerase II core promoter proximal region sequence-specific DNA binding transcription factor activity involved in negative regulation of transcription;GO:000110…
ENSG00000005379	11389	76	1.23	57	1.16	17	58301228	58328795	-	TSPOAP1	TSPO associated protein 1 [Source:HGNC Symbol%3BAcc:HGNC:16831]	-	GO:0005739:mitochondrion;	GO:0030156:benzodiazepine receptor binding;
ENSG00000005381	3527	18	0.94	4	0.26	17	58269855	58280935	-	MPO	myeloperoxidase [Source:HGNC Symbol%3BAcc:HGNC:7218]	GO:0042744:hydrogen peroxide catabolic process;GO:0055114:oxidation-reduction process;GO:0001878:response to yeast;GO:0002679:respiratory burst involved in defense response;GO:0034374:low-density lipoprotein particle remodeling;GO:0002149:hypochlorous acid biosynthetic process;GO:0050832:defense response to fungus;GO:0019430:removal of superoxide radicals;GO:0043066:negative regulation of apoptot…	GO:0005764:lysosome;GO:0030141:secretory granule;GO:0005739:mitochondrion;GO:0005615:extracellular space;GO:0005634:nucleus;	GO:0046872:metal ion binding;GO:0004601:peroxidase activity;GO:0020037:heme binding;GO:0008201:heparin binding;GO:0003682:chromatin binding;
ENSG00000005421	2657	0	0	0	0	7	95297676	95324532	-	PON1	paraoxonase 1 [Source:HGNC Symbol%3BAcc:HGNC:9204]	GO:0009636:response to toxic substance;GO:0010875:positive regulation of cholesterol efflux;GO:0034445:negative regulation of plasma lipoprotein particle oxidation;GO:0046395:carboxylic acid catabolic process;GO:0019439:aromatic compound catabolic process;GO:0051099:positive regulation of binding;GO:0046470:phosphatidylcholine metabolic process;GO:0032411:positive regulation of transporter activi…	GO:0043231:intracellular membrane-bounded organelle;GO:0034366:spherical high-density lipoprotein particle;	GO:0004063:aryldialkylphosphatase activity;GO:0005509:calcium ion binding;GO:0005543:phospholipid binding;GO:0004064:arylesterase activity;GO:0042803:protein homodimerization activity;
ENSG00000005436	5462	39	1.32	32	1.36	2	75652000	75710985	-	GCFC2	GC-rich sequence DNA-binding factor 2 [Source:HGNC Symbol%3BAcc:HGNC:1317]	GO:0045892:negative regulation of transcription, DNA-templated;	GO:0005634:nucleus;	GO:0003677:DNA binding;GO:0003700:sequence-specific DNA binding transcription factor activity;
ENSG00000005448	2852	118	7.65	117	9.53	2	74421678	74425755	+	WDR54	WD repeat domain 54 [Source:HGNC Symbol%3BAcc:HGNC:25770]	-	-	-
ENSG00000005469	4995	67	2.48	44	2.05	7	87345664	87399794	+	CROT	carnitine O-octanoyltransferase [Source:HGNC Symbol%3BAcc:HGNC:2366]	GO:0015908:fatty acid transport;GO:0051791:medium-chain fatty acid metabolic process;GO:0033540:fatty acid beta-oxidation using acyl-CoA oxidase;GO:0006091:generation of precursor metabolites and energy;GO:0006810:transport;	GO:0005739:mitochondrion;GO:0005782:peroxisomal matrix;	GO:0005102:receptor binding;GO:0008458:carnitine O-octanoyltransferase activity;
ENSG00000005471	7728	0	0	2	0.06	7	87401696	87480435	-	ABCB4	ATP binding cassette subfamily B member 4 [Source:HGNC Symbol%3BAcc:HGNC:45]	GO:0055085:transmembrane transport;GO:0042493:response to drug;GO:0044255:cellular lipid metabolic process;GO:0044281:small molecule metabolic process;	GO:0046581:intercellular canaliculus;GO:0000139:Golgi membrane;GO:0016324:apical plasma membrane;GO:0005887:integral component of plasma membrane;	GO:0008559:xenobiotic-transporting ATPase activity;GO:0005524:ATP binding;
ENSG00000005483	9949	1011	18.79	524	12.24	7	105014190	105115019	+	KMT2E	lysine methyltransferase 2E (inactive) [Source:HGNC Symbol%3BAcc:HGNC:18541]	GO:0048384:retinoic acid receptor signaling pathway;GO:0042119:neutrophil activation;GO:0002446:neutrophil mediated immunity;GO:0007050:cell cycle arrest;GO:0006306:DNA methylation;GO:0071300:cellular response to retinoic acid;GO:0030218:erythrocyte differentiation;GO:0051568:histone H3-K4 methylation;GO:0030854:positive regulation of granulocyte differentiation;GO:0045893:positive regulation of …	GO:0016607:nuclear speck;GO:0070688:MLL5-L complex;	GO:0008270:zinc ion binding;GO:0003713:transcription coactivator activity;GO:0042800:histone methyltransferase activity (H3-K4 specific);GO:0019899:enzyme binding;GO:0046872:metal ion binding;
ENSG00000005486	2390	324	25.06	396	38.5	7	75842602	75888926	+	RHBDD2	rhomboid domain containing 2 [Source:HGNC Symbol%3BAcc:HGNC:23082]	-	GO:0016021:integral component of membrane;	GO:0004252:serine-type endopeptidase activity;
ENSG00000005513	4470	27	1.12	24	1.25	16	981770	986979	+	SOX8	SRY-box transcription factor 8 [Source:HGNC Symbol%3BAcc:HGNC:11203]	GO:0045892:negative regulation of transcription, DNA-templated;GO:0072034:renal vesicle induction;GO:0001701:in utero embryonic development;GO:0048484:enteric nervous system development;GO:0007283:spermatogenesis;GO:0010817:regulation of hormone levels;GO:0072289:metanephric nephron tubule formation;GO:0048709:oligodendrocyte differentiation;GO:0090190:positive regulation of branching involved in…	GO:0005737:cytoplasm;GO:0005634:nucleus;	GO:0000979:RNA polymerase II core promoter sequence-specific DNA binding;
ENSG00000005700	8719	384	8.14	178	4.74	6	82169986	82247754	-	IBTK	inhibitor of Bruton tyrosine kinase [Source:HGNC Symbol%3BAcc:HGNC:17853]	GO:0051209:release of sequestered calcium ion into cytosol;GO:0061099:negative regulation of protein tyrosine kinase activity;	GO:0005737:cytoplasm;GO:0005634:nucleus;GO:0016020:membrane;GO:0005730:nucleolus;	GO:0016301:kinase activity;GO:0019901:protein kinase binding;GO:0030292:protein tyrosine kinase inhibitor activity;
ENSG00000005801	11711	230	3.63	135	2.68	11	3339261	3379222	-	ZNF195	zinc finger protein 195 [Source:HGNC Symbol%3BAcc:HGNC:12986]	GO:0006355:regulation of transcription, DNA-templated;	GO:0005634:nucleus;	GO:0003677:DNA binding;GO:0008270:zinc ion binding;
ENSG00000005810	15987	571	6.6	289	4.2	13	77044657	77327094	-	MYCBP2	MYC binding protein 2 [Source:HGNC Symbol%3BAcc:HGNC:23386]	GO:0021785:branchiomotor neuron axon guidance;GO:0051493:regulation of cytoskeleton organization;GO:0006355:regulation of transcription, DNA-templated;GO:0032880:regulation of protein localization;GO:0021952:central nervous system projection neuron axonogenesis;	GO:0015630:microtubule cytoskeleton;GO:0030424:axon;GO:0005634:nucleus;	GO:0008270:zinc ion binding;GO:0004842:ubiquitin-protein transferase activity;GO:0042803:protein homodimerization activity;
ENSG00000005812	7076	182	4.76	90	2.96	13	76992598	77027195	-	FBXL3	F-box and leucine rich repeat protein 3 [Source:HGNC Symbol%3BAcc:HGNC:13599]	GO:0043153:entrainment of circadian clock by photoperiod;GO:0016567:protein ubiquitination;GO:0031146:SCF-dependent proteasomal ubiquitin-dependent protein catabolic process;GO:0042752:regulation of circadian rhythm;GO:0006465:signal peptide processing;GO:0008219:cell death;GO:0007420:brain development;GO:0070085:glycosylation;GO:0007042:lysosomal lumen acidification;GO:0042551:neuron maturation;…	GO:0005829:cytosol;GO:0019005:SCF ubiquitin ligase complex;GO:0005634:nucleus;GO:0005765:lysosomal membrane;GO:0016021:integral component of membrane;GO:0005775:vacuolar lumen;GO:0048471:perinuclear region of cytoplasm;GO:0005794:Golgi apparatus;GO:0005783:endoplasmic reticulum;	GO:0004842:ubiquitin-protein transferase activity;GO:0005515:protein binding;GO:0005537:mannose binding;
ENSG00000005844	6411	3	0.09	15	0.54	16	30472719	30523185	+	ITGAL	integrin subunit alpha L [Source:HGNC Symbol%3BAcc:HGNC:6148]	GO:0050776:regulation of immune response;GO:0022409:positive regulation of cell-cell adhesion;GO:0006954:inflammatory response;GO:0007157:heterophilic cell-cell adhesion via plasma membrane cell adhesion molecules;GO:0007229:integrin-mediated signaling pathway;GO:0002291:T cell activation via T cell receptor contact with antigen bound to MHC molecule on antigen presenting cell;GO:0050798:activate…	GO:0008305:integrin complex;GO:0009897:external side of plasma membrane;GO:0001772:immunological synapse;	GO:0046872:metal ion binding;GO:0050839:cell adhesion molecule binding;
ENSG00000005882	5471	98	3.31	71	3.02	17	50094737	50112152	+	PDK2	pyruvate dehydrogenase kinase 2 [Source:HGNC Symbol%3BAcc:HGNC:8810]	GO:0008286:insulin receptor signaling pathway;GO:0010510:regulation of acetyl-CoA biosynthetic process from pyruvate;GO:0006885:regulation of pH;GO:0034614:cellular response to reactive oxygen species;GO:0006111:regulation of gluconeogenesis;GO:0072332:intrinsic apoptotic signaling pathway by p53 class mediator;GO:0031670:cellular response to nutrient;GO:0006468:protein phosphorylation;GO:0042593…	GO:0005967:mitochondrial pyruvate dehydrogenase complex;GO:0005730:nucleolus;	GO:0004740:pyruvate dehydrogenase (acetyl-transferring) kinase activity;GO:0004674:protein serine/threonine kinase activity;GO:0042803:protein homodimerization activity;GO:0005524:ATP binding;GO:0046982:protein heterodimerization activity;GO:0032403:protein complex binding;
ENSG00000005884	9802	846	15.96	840	19.91	17	50055968	50090481	+	ITGA3	integrin subunit alpha 3 [Source:HGNC Symbol%3BAcc:HGNC:6139]	GO:0001764:neuron migration;GO:0007613:memory;GO:0007229:integrin-mediated signaling pathway;GO:0007160:cell-matrix adhesion;GO:0050900:leukocyte migration;GO:0007596:blood coagulation;	GO:0008305:integrin complex;GO:0045202:synapse;GO:0009986:cell surface;GO:0016323:basolateral plasma membrane;	GO:0046872:metal ion binding;GO:0005515:protein binding;
ENSG00000005889	9037	519	10.62	336	8.64	X	24149173	24216255	+	ZFX	zinc finger protein X-linked [Source:HGNC Symbol%3BAcc:HGNC:12869]	GO:0006355:regulation of transcription, DNA-templated;	GO:0005730:nucleolus;GO:0005622:intracellular;GO:0005634:nucleus;	GO:0008270:zinc ion binding;GO:0003677:DNA binding;GO:0003713:transcription coactivator activity;GO:0003676:nucleic acid binding;
ENSG00000005893	9404	407	8	209	5.16	X	120426148	120469365	-	LAMP2	lysosomal associated membrane protein 2 [Source:HGNC Symbol%3BAcc:HGNC:6501]	GO:0030168:platelet activation;GO:0002576:platelet degranulation;	GO:0005765:lysosomal membrane;GO:0030670:phagocytic vesicle membrane;GO:0016021:integral component of membrane;GO:0031088:platelet dense granule membrane;GO:0031902:late endosome membrane;GO:0005886:plasma membrane;	-
ENSG00000005961	5695	158	5.13	77	3.14	17	44372180	44389649	-	ITGA2B	integrin subunit alpha 2b [Source:HGNC Symbol%3BAcc:HGNC:6138]	GO:0007160:cell-matrix adhesion;GO:0007229:integrin-mediated signaling pathway;GO:0007411:axon guidance;GO:0030168:platelet activation;GO:0002576:platelet degranulation;	GO:0009897:external side of plasma membrane;GO:0005925:focal adhesion;GO:0008305:integrin complex;GO:0031092:platelet alpha granule membrane;	GO:0042802:identical protein binding;GO:0050840:extracellular matrix binding;GO:0046872:metal ion binding;
ENSG00000005981	4606	0	0	0	0	7	95478444	95540233	+	ASB4	ankyrin repeat and SOCS box containing 4 [Source:HGNC Symbol%3BAcc:HGNC:16009]	GO:0035556:intracellular signal transduction;GO:0051865:protein autoubiquitination;GO:2001214:positive regulation of vasculogenesis;	GO:0031462:Cul2-RING ubiquitin ligase complex;GO:0031466:Cul5-RING ubiquitin ligase complex;	GO:0031625:ubiquitin protein ligase binding;GO:0004842:ubiquitin-protein transferase activity;
ENSG00000006007	4390	477	20.09	319	16.88	16	19501693	19522123	-	GDE1	glycerophosphodiester phosphodiesterase 1 [Source:HGNC Symbol%3BAcc:HGNC:29644]	GO:0006071:glycerol metabolic process;GO:0006629:lipid metabolic process;	GO:0005737:cytoplasm;GO:0016021:integral component of membrane;	GO:0046872:metal ion binding;GO:0047395:glycerophosphoinositol glycerophosphodiesterase activity;GO:0008889:glycerophosphodiester phosphodiesterase activity;
ENSG00000006015	3370	173	9.49	285	19.65	19	18588685	18592336	+	REX1BD	required for excision 1-B domain containing [Source:HGNC Symbol%3BAcc:HGNC:26098]	-	-	GO:0005515:protein binding;
ENSG00000006016	2967	99	6.17	68	5.32	19	18572220	18607741	-	CRLF1	cytokine receptor like factor 1 [Source:HGNC Symbol%3BAcc:HGNC:2364]	GO:0042517:positive regulation of tyrosine phosphorylation of Stat3 protein;GO:2000672:negative regulation of motor neuron apoptotic process;GO:0001657:ureteric bud development;GO:0008284:positive regulation of cell proliferation;	GO:0097058:CRLF-CLCF1 complex;GO:0005737:cytoplasm;GO:0005886:plasma membrane;	GO:0005127:ciliary neurotrophic factor receptor binding;GO:0019955:cytokine binding;GO:0004872:receptor activity;GO:0005125:cytokine activity;GO:0046982:protein heterodimerization activity;
ENSG00000006025	6572	92	2.59	116	4.1	17	47807372	47821834	-	OSBPL7	oxysterol binding protein like 7 [Source:HGNC Symbol%3BAcc:HGNC:16387]	GO:0006869:lipid transport;GO:0045732:positive regulation of protein catabolic process;GO:0071397:cellular response to cholesterol;	GO:0005829:cytosol;GO:0097038:perinuclear endoplasmic reticulum;GO:0005776:autophagosome;GO:0005886:plasma membrane;	GO:0005543:phospholipid binding;GO:0005515:protein binding;GO:0015485:cholesterol binding;
ENSG00000006042	5187	0	0	0	0	17	32927910	32945106	+	TMEM98	transmembrane protein 98 [Source:HGNC Symbol%3BAcc:HGNC:24529]	-	GO:0016021:integral component of membrane;GO:0005783:endoplasmic reticulum;	-
ENSG00000006047	4631	102	4.07	82	4.11	17	7288263	7294639	-	YBX2	Y-box binding protein 2 [Source:HGNC Symbol%3BAcc:HGNC:17948]	GO:0007283:spermatogenesis;GO:0009386:translational attenuation;GO:0006366:transcription from RNA polymerase II promoter;GO:0051100:negative regulation of binding;GO:0017148:negative regulation of translation;GO:0048599:oocyte development;GO:0006355:regulation of transcription, DNA-templated;GO:0007286:spermatid development;GO:0048255:mRNA stabilization;GO:0007276:gamete generation;GO:0080090:reg…	GO:0044424:intracellular part;GO:0005844:polysome;GO:0005737:cytoplasm;GO:0005634:nucleus;	GO:0003676:nucleic acid binding;GO:0003730:mRNA 3'-UTR binding;GO:0008289:lipid binding;GO:0043021:ribonucleoprotein complex binding;GO:0003677:DNA binding;GO:0045182:translation regulator activity;GO:0003682:chromatin binding;GO:0005488:binding;
ENSG00000006059	1303	0	0	0	0	17	41346092	41350828	-	KRT33A	keratin 33A [Source:HGNC Symbol%3BAcc:HGNC:6450]	-	GO:0005882:intermediate filament;	GO:0005198:structural molecule activity;
ENSG00000006062	5668	732	23.88	511	20.95	17	45263119	45317029	-	MAP3K14	mitogen-activated protein kinase kinase kinase 14 [Source:HGNC Symbol%3BAcc:HGNC:6853]	GO:0031295:T cell costimulation;GO:0006468:protein phosphorylation;GO:0038061:NIK/NF-kappaB signaling;GO:0006955:immune response;GO:0043123:positive regulation of I-kappaB kinase/NF-kappaB signaling;GO:0071260:cellular response to mechanical stimulus;	GO:0005829:cytosol;GO:0005634:nucleus;	GO:0004704:NF-kappaB-inducing kinase activity;GO:0005524:ATP binding;GO:0005515:protein binding;GO:0004709:MAP kinase kinase kinase activity;
ENSG00000006071	12588	2	0.03	4	0.07	11	17392498	17476879	-	ABCC8	ATP binding cassette subfamily C member 8 [Source:HGNC Symbol%3BAcc:HGNC:59]	GO:0050796:regulation of insulin secretion;GO:0005975:carbohydrate metabolic process;GO:0071805:potassium ion transmembrane transport;GO:0007268:synaptic transmission;GO:0006112:energy reserve metabolic process;GO:0044281:small molecule metabolic process;	GO:0008076:voltage-gated potassium channel complex;	GO:0008281:sulfonylurea receptor activity;GO:0042626:ATPase activity, coupled to transmembrane movement of substances;GO:0044325:ion channel binding;GO:0015079:potassium ion transmembrane transporter activity;GO:0005524:ATP binding;
ENSG00000006116	1917	0	0	0	0	16	24256335	24362412	+	CACNG3	calcium voltage-gated channel auxiliary subunit gamma 3 [Source:HGNC Symbol%3BAcc:HGNC:1407]	GO:0007268:synaptic transmission;GO:0006816:calcium ion transport;GO:2000311:regulation of alpha-amino-3-hydroxy-5-methyl-4-isoxazole propionate selective glutamate receptor activity;	GO:0030666:endocytic vesicle membrane;GO:0032281:alpha-amino-3-hydroxy-5-methyl-4-isoxazolepropionic acid selective glutamate receptor complex;GO:0005891:voltage-gated calcium channel complex;	GO:0005245:voltage-gated calcium channel activity;
ENSG00000006118	7274	844	21.45	975	31.14	11	60924460	60937159	+	TMEM132A	transmembrane protein 132A [Source:HGNC Symbol%3BAcc:HGNC:31092]	-	GO:0000139:Golgi membrane;GO:0016021:integral component of membrane;GO:0005789:endoplasmic reticulum membrane;	-
ENSG00000006125	7591	562	13.69	359	10.99	17	35578046	35726413	+	AP2B1	adaptor related protein complex 2 subunit beta 1 [Source:HGNC Symbol%3BAcc:HGNC:563]	GO:0048268:clathrin coat assembly;GO:0006886:intracellular protein transport;GO:0006897:endocytosis;GO:0016192:vesicle-mediated transport;GO:0015031:protein transport;GO:0007411:axon guidance;GO:0042059:negative regulation of epidermal growth factor receptor signaling pathway;GO:0016032:viral process;GO:0048011:neurotrophin TRK receptor signaling pathway;GO:0019886:antigen processing and presenta…	GO:0030131:clathrin adaptor complex;GO:0005905:coated pit;GO:0005802:trans-Golgi network;GO:0005886:plasma membrane;GO:0030665:clathrin-coated vesicle membrane;GO:0005794:Golgi apparatus;GO:0030117:membrane coat;GO:0030669:clathrin-coated endocytic vesicle membrane;GO:0005829:cytosol;	GO:0008565:protein transporter activity;GO:0030276:clathrin binding;GO:0032403:protein complex binding;
ENSG00000006128	1712	0	0	0	0	7	97732084	97740472	+	TAC1	tachykinin precursor 1 [Source:HGNC Symbol%3BAcc:HGNC:11517]	GO:0007218:neuropeptide signaling pathway;GO:0007204:positive regulation of cytosolic calcium ion concentration;GO:0032230:positive regulation of synaptic transmission, GABAergic;GO:0045760:positive regulation of action potential;GO:0032224:positive regulation of synaptic transmission, cholinergic;GO:0046878:positive regulation of saliva secretion;GO:0019233:sensory perception of pain;GO:0008306:…	GO:0005615:extracellular space;GO:0030424:axon;GO:0005886:plasma membrane;GO:0043025:neuronal cell body;	GO:0031835:substance P receptor binding;
ENSG00000006194	6403	361	10.42	385	13.97	16	3263800	3301401	+	ZNF263	zinc finger protein 263 [Source:HGNC Symbol%3BAcc:HGNC:13056]	GO:0016032:viral process;GO:0045892:negative regulation of transcription, DNA-templated;	GO:0015630:microtubule cytoskeleton;GO:0005730:nucleolus;GO:0005737:cytoplasm;GO:0005634:nucleus;	GO:0008270:zinc ion binding;GO:0003677:DNA binding;GO:0003700:sequence-specific DNA binding transcription factor activity;
ENSG00000006210	5960	17	0.53	18	0.7	16	57372477	57385044	+	CX3CL1	C-X3-C motif chemokine ligand 1 [Source:HGNC Symbol%3BAcc:HGNC:10647]	GO:0060055:angiogenesis involved in wound healing;GO:0032914:positive regulation of transforming growth factor beta1 production;GO:0045766:positive regulation of angiogenesis;GO:0019221:cytokine-mediated signaling pathway;GO:0050729:positive regulation of inflammatory response;GO:0006955:immune response;GO:0048246:macrophage chemotaxis;GO:0048247:lymphocyte chemotaxis;GO:0050902:leukocyte adhesiv…	GO:0016021:integral component of membrane;GO:0005615:extracellular space;GO:0009986:cell surface;GO:0005886:plasma membrane;	GO:0008009:chemokine activity;
ENSG00000006282	5337	399	13.82	402	17.5	17	50543058	50555852	+	SPATA20	spermatogenesis associated 20 [Source:HGNC Symbol%3BAcc:HGNC:26125]	GO:0007283:spermatogenesis;GO:0030154:cell differentiation;GO:0007275:multicellular organismal development;GO:0006013:mannose metabolic process;GO:0044699:single-organism process;	GO:0005576:extracellular region;	GO:0004476:mannose-6-phosphate isomerase activity;
ENSG00000006283	10062	81	1.49	47	1.09	17	50560715	50627474	+	CACNA1G	calcium voltage-gated channel subunit alpha1 G [Source:HGNC Symbol%3BAcc:HGNC:1394]	GO:0002027:regulation of heart rate;GO:0007411:axon guidance;GO:0060371:regulation of atrial cardiac muscle cell membrane depolarization;GO:0070509:calcium ion import;GO:0007268:synaptic transmission;GO:0010045:response to nickel cation;GO:0050789:regulation of biological process;GO:0003008:system process;GO:0042391:regulation of membrane potential;	GO:0005891:voltage-gated calcium channel complex;GO:0016021:integral component of membrane;	GO:0097110:scaffold protein binding;GO:0008332:low voltage-gated calcium channel activity;
ENSG00000006327	1801	1410	144.74	1275	164.48	16	3018445	3022383	+	TNFRSF12A	TNF receptor superfamily member 12A [Source:HGNC Symbol%3BAcc:HGNC:18152]	GO:0001525:angiogenesis;GO:2001238:positive regulation of extrinsic apoptotic signaling pathway;GO:0045773:positive regulation of axon extension;GO:0006931:substrate-dependent cell migration, cell attachment to substrate;	GO:0016021:integral component of membrane;GO:0009986:cell surface;GO:0001726:ruffle;GO:0005886:plasma membrane;	GO:0005515:protein binding;
ENSG00000006377	3445	0	0	0	0	7	97005553	97011040	+	DLX6	distal-less homeobox 6 [Source:HGNC Symbol%3BAcc:HGNC:2919]	GO:0001501:skeletal system development;GO:0007399:nervous system development;	-	-
ENSG00000006432	12386	721	10.76	479	8.99	14	70722526	70809534	-	MAP3K9	mitogen-activated protein kinase kinase kinase 9 [Source:HGNC Symbol%3BAcc:HGNC:6861]	GO:0046777:protein autophosphorylation;GO:0006355:regulation of transcription, DNA-templated;GO:0043065:positive regulation of apoptotic process;GO:0006950:response to stress;GO:0007257:activation of JUN kinase activity;GO:0006915:apoptotic process;GO:0007256:activation of JNKK activity;	-	GO:0004713:protein tyrosine kinase activity;GO:0005524:ATP binding;GO:0004709:MAP kinase kinase kinase activity;GO:0004708:MAP kinase kinase activity;GO:0004706:JUN kinase kinase kinase activity;GO:0042803:protein homodimerization activity;
ENSG00000006451	3579	275	14.21	132	8.57	7	39623565	39708120	+	RALA	RAS like proto-oncogene A [Source:HGNC Symbol%3BAcc:HGNC:9839]	GO:0007265:Ras protein signal transduction;GO:0048011:neurotrophin TRK receptor signaling pathway;GO:0000910:cytokinesis;GO:0007049:cell cycle;GO:0031532:actin cytoskeleton reorganization;GO:0006935:chemotaxis;GO:0017157:regulation of exocytosis;GO:0051665:membrane raft localization;GO:0051491:positive regulation of filopodium assembly;GO:0019048:modulation by virus of host morphology or physiolo…	GO:0005829:cytosol;GO:0030496:midbody;GO:0030139:endocytic vesicle;GO:0009986:cell surface;GO:0032154:cleavage furrow;GO:0005886:plasma membrane;	GO:0003924:GTPase activity;GO:0031755:Edg-2 lysophosphatidic acid receptor binding;GO:0005525:GTP binding;
ENSG00000006453	4821	401	15.38	274	13.2	7	98291650	98401090	-	BAIAP2L1	BAR/IMD domain containing adaptor protein 2 like 1 [Source:HGNC Symbol%3BAcc:HGNC:21649]	GO:2000251:positive regulation of actin cytoskeleton reorganization;GO:0009617:response to bacterium;GO:0046847:filopodium assembly;GO:0007165:signal transduction;GO:0030838:positive regulation of actin filament polymerization;	GO:0005829:cytosol;GO:0030054:cell junction;GO:0005730:nucleolus;GO:0015629:actin cytoskeleton;GO:0005886:plasma membrane;	GO:0070064:proline-rich region binding;GO:0003779:actin binding;GO:0008093:cytoskeletal adaptor activity;GO:0017124:SH3 domain binding;
ENSG00000006459	9378	52	1.03	19	0.47	7	140084746	140176983	-	KDM7A	lysine demethylase 7A [Source:HGNC Symbol%3BAcc:HGNC:22224]	GO:0071557:histone H3-K27 demethylation;GO:0030901:midbrain development;GO:0035574:histone H4-K20 demethylation;GO:0033169:histone H3-K9 demethylation;GO:0070544:histone H3-K36 demethylation;GO:0045893:positive regulation of transcription, DNA-templated;	GO:0005730:nucleolus;	GO:0035575:histone demethylase activity (H4-K20 specific);GO:0051864:histone demethylase activity (H3-K36 specific);GO:0008270:zinc ion binding;GO:0032454:histone demethylase activity (H3-K9 specific);GO:0035064:methylated histone binding;GO:0071558:histone demethylase activity (H3-K27 specific);GO:0016702:oxidoreductase activity, acting on single donors with incorporation of molecular oxygen, in…
ENSG00000006468	9615	0	0	6	0.14	7	13891229	13991425	-	ETV1	ETS variant transcription factor 1 [Source:HGNC Symbol%3BAcc:HGNC:3490]	GO:0007411:axon guidance;GO:0007638:mechanosensory behavior;GO:0048935:peripheral nervous system neuron development;GO:0007517:muscle organ development;GO:0045893:positive regulation of transcription, DNA-templated;GO:0006366:transcription from RNA polymerase II promoter;	GO:0005634:nucleus;	GO:0043565:sequence-specific DNA binding;GO:0005515:protein binding;GO:0003700:sequence-specific DNA binding transcription factor activity;
ENSG00000006530	10697	133	2.3	64	1.39	7	141551278	141655244	+	AGK	acylglycerol kinase [Source:HGNC Symbol%3BAcc:HGNC:21869]	GO:0046486:glycerolipid metabolic process;GO:0007205:protein kinase C-activating G-protein coupled receptor signaling pathway;GO:0046513:ceramide biosynthetic process;GO:0046834:lipid phosphorylation;	GO:0031966:mitochondrial membrane;GO:0005739:mitochondrion;GO:0016020:membrane;	GO:0004143:diacylglycerol kinase activity;GO:0005524:ATP binding;GO:0001729:ceramide kinase activity;GO:0047620:acylglycerol kinase activity;GO:0003951:NAD+ kinase activity;
ENSG00000006534	6626	285	7.95	443	15.53	11	68008578	68029282	+	ALDH3B1	aldehyde dehydrogenase 3 family member B1 [Source:HGNC Symbol%3BAcc:HGNC:410]	GO:0006081:cellular aldehyde metabolic process;GO:0055114:oxidation-reduction process;GO:0006629:lipid metabolic process;GO:0046185:aldehyde catabolic process;GO:0034599:cellular response to oxidative stress;GO:0006068:ethanol catabolic process;	GO:0005737:cytoplasm;	GO:0004030:aldehyde dehydrogenase [NAD(P)+] activity;GO:0004028:3-chloroallyl aldehyde dehydrogenase activity;
ENSG00000006555	6111	3	0.09	5	0.19	1	54779712	54801323	-	TTC22	tetratricopeptide repeat domain 22 [Source:HGNC Symbol%3BAcc:HGNC:26067]	-	-	-
ENSG00000006576	8646	261	5.58	77	2.07	7	77798792	77957503	+	PHTF2	putative homeodomain transcription factor 2 [Source:HGNC Symbol%3BAcc:HGNC:13411]	GO:0006355:regulation of transcription, DNA-templated;	GO:0005634:nucleus;GO:0005783:endoplasmic reticulum;	GO:0003677:DNA binding;
ENSG00000006606	706	5	1.31	9	2.96	7	75769533	75789896	-	CCL26	C-C motif chemokine ligand 26 [Source:HGNC Symbol%3BAcc:HGNC:10625]	GO:0001938:positive regulation of endothelial cell proliferation;GO:0007267:cell-cell signaling;GO:0006955:immune response;GO:0006935:chemotaxis;GO:0006954:inflammatory response;GO:0030838:positive regulation of actin filament polymerization;GO:0030335:positive regulation of cell migration;	GO:0005615:extracellular space;	GO:0008009:chemokine activity;
ENSG00000006607	14371	460	5.92	277	4.48	2	241356285	241494841	+	FARP2	FERM%2C ARH/RhoGEF and pleckstrin domain protein 2 [Source:HGNC Symbol%3BAcc:HGNC:16460]	GO:0007411:axon guidance;GO:0035023:regulation of Rho protein signal transduction;GO:0016322:neuron remodeling;GO:0016601:Rac protein signal transduction;	GO:0005829:cytosol;GO:0019898:extrinsic component of membrane;GO:0005856:cytoskeleton;	GO:0005089:Rho guanyl-nucleotide exchange factor activity;GO:0008092:cytoskeletal protein binding;GO:0005543:phospholipid binding;
ENSG00000006611	4904	1	0.04	0	0	11	17493895	17544416	-	USH1C	USH1 protein network component harmonin [Source:HGNC Symbol%3BAcc:HGNC:12597]	GO:0030046:parallel actin filament bundle assembly;GO:0000086:G2/M transition of mitotic cell cycle;GO:0042472:inner ear morphogenesis;GO:0050957:equilibrioception;GO:0045494:photoreceptor cell maintenance;GO:0042491:auditory receptor cell differentiation;GO:0007605:sensory perception of sound;GO:0055085:transmembrane transport;GO:0006813:potassium ion transport;	GO:0005829:cytosol;GO:0032420:stereocilium;GO:0005856:cytoskeleton;GO:0001750:photoreceptor outer segment;GO:0045202:synapse;GO:0001917:photoreceptor inner segment;GO:0045177:apical part of cell;GO:0005886:plasma membrane;GO:0016021:integral component of membrane;	GO:0005515:protein binding;GO:0015272:ATP-activated inward rectifier potassium channel activity;GO:0042626:ATPase activity, coupled to transmembrane movement of substances;GO:0005524:ATP binding;
ENSG00000006625	1594	271	31.43	228	33.23	7	30496621	30504841	-	GGCT	gamma-glutamylcyclotransferase [Source:HGNC Symbol%3BAcc:HGNC:21705]	GO:0001836:release of cytochrome c from mitochondria;GO:0006750:glutathione biosynthetic process;GO:0006805:xenobiotic metabolic process;	GO:0005829:cytosol;	GO:0003839:gamma-glutamylcyclotransferase activity;GO:0042803:protein homodimerization activity;
ENSG00000006634	4595	149	5.99	111	5.61	7	87876216	87909553	+	DBF4	DBF4 zinc finger [Source:HGNC Symbol%3BAcc:HGNC:17364]	GO:0000075:cell cycle checkpoint;GO:0006260:DNA replication;GO:0000082:G1/S transition of mitotic cell cycle;GO:0043085:positive regulation of catalytic activity;	GO:0005654:nucleoplasm;	GO:0008047:enzyme activator activity;GO:0008270:zinc ion binding;GO:0003676:nucleic acid binding;
ENSG00000006638	2827	28	1.83	26	2.14	19	3594507	3606875	-	TBXA2R	thromboxane A2 receptor [Source:HGNC Symbol%3BAcc:HGNC:11608]	GO:0007186:G-protein coupled receptor signaling pathway;GO:0032496:response to lipopolysaccharide;GO:0030168:platelet activation;GO:0045766:positive regulation of angiogenesis;GO:0007204:positive regulation of cytosolic calcium ion concentration;GO:0045907:positive regulation of vasoconstriction;GO:0045987:positive regulation of smooth muscle contraction;GO:0045777:positive regulation of blood pr…	GO:0001669:acrosomal vesicle;GO:0005887:integral component of plasma membrane;	GO:0005515:protein binding;GO:0005085:guanyl-nucleotide exchange factor activity;GO:0004961:thromboxane A2 receptor activity;
ENSG00000006652	7902	166	3.88	91	2.68	7	112422887	112481017	+	IFRD1	interferon related developmental regulator 1 [Source:HGNC Symbol%3BAcc:HGNC:5456]	GO:0007275:multicellular organismal development;GO:0007527:adult somatic muscle development;GO:0007518:myoblast fate determination;GO:0042692:muscle cell differentiation;	GO:0005634:nucleus;	-
ENSG00000006659	904	0	0	0	0	19	39704481	39709444	+	LGALS14	galectin 14 [Source:HGNC Symbol%3BAcc:HGNC:30054]	-	GO:0005634:nucleus;	GO:0030246:carbohydrate binding;
ENSG00000006695	6756	135	3.69	72	2.48	17	14069490	14231736	+	COX10	cytochrome c oxidase assembly factor heme A:farnesyltransferase COX10 [Source:HGNC Symbol%3BAcc:HGNC:2260]	GO:0017004:cytochrome complex assembly;GO:0006784:heme a biosynthetic process;GO:0048034:heme O biosynthetic process;GO:0009060:aerobic respiration;GO:0008535:respiratory chain complex IV assembly;GO:0000266:mitochondrial fission;GO:0006123:mitochondrial electron transport, cytochrome c to oxygen;	GO:0031966:mitochondrial membrane;GO:0016021:integral component of membrane;	GO:0004129:cytochrome-c oxidase activity;GO:0008495:protoheme IX farnesyltransferase activity;
ENSG00000006704	6498	259	7.37	249	8.9	7	74453790	74602604	+	GTF2IRD1	GTF2I repeat domain containing 1 [Source:HGNC Symbol%3BAcc:HGNC:4661]	GO:0006355:regulation of transcription, DNA-templated;GO:0009790:embryo development;	GO:0005730:nucleolus;GO:0005737:cytoplasm;	GO:0003677:DNA binding;GO:0003705:RNA polymerase II distal enhancer sequence-specific DNA binding transcription factor activity;
ENSG00000006712	2850	305	19.78	334	27.23	19	39385629	39391154	-	PAF1	PAF1 homolog%2C Paf1/RNA polymerase II complex component [Source:HGNC Symbol%3BAcc:HGNC:25459]	GO:0001711:endodermal cell fate commitment;GO:0000122:negative regulation of transcription from RNA polymerase II promoter;GO:0010390:histone monoubiquitination;GO:0045638:negative regulation of myeloid cell differentiation;GO:0031442:positive regulation of mRNA 3'-end processing;GO:0016055:Wnt signaling pathway;GO:0032968:positive regulation of transcription elongation from RNA polymerase II pro…	GO:0016593:Cdc73/Paf1 complex;GO:0005730:nucleolus;GO:0005739:mitochondrion;GO:0005779:integral component of peroxisomal membrane;	GO:0000993:RNA polymerase II core binding;GO:0003682:chromatin binding;GO:0008270:zinc ion binding;
ENSG00000006715	7752	160	3.82	101	3.03	7	38722974	38932394	-	VPS41	VPS41 subunit of HOPS complex [Source:HGNC Symbol%3BAcc:HGNC:12713]	GO:0048193:Golgi vesicle transport;GO:0006886:intracellular protein transport;	GO:0005829:cytosol;GO:0030897:HOPS complex;GO:0005874:microtubule;GO:0005770:late endosome;GO:0005769:early endosome;GO:0005798:Golgi-associated vesicle;	GO:0008017:microtubule binding;GO:0008270:zinc ion binding;
ENSG00000006740	9322	62	1.23	37	0.92	17	12789498	12991643	+	ARHGAP44	Rho GTPase activating protein 44 [Source:HGNC Symbol%3BAcc:HGNC:29096]	GO:0051056:regulation of small GTPase mediated signal transduction;GO:0007165:signal transduction;	GO:0005829:cytosol;GO:0005737:cytoplasm;	GO:0005096:GTPase activator activity;GO:0005515:protein binding;
ENSG00000006744	7002	424	11.19	399	13.24	17	12991612	13018065	-	ELAC2	elaC ribonuclease Z 2 [Source:HGNC Symbol%3BAcc:HGNC:14198]	GO:0008033:tRNA processing;GO:0090305:nucleic acid phosphodiester bond hydrolysis;	GO:0005634:nucleus;GO:0005739:mitochondrion;	GO:0046872:metal ion binding;GO:0004519:endonuclease activity;
ENSG00000006747	11626	53	0.84	25	0.5	7	12570577	12660182	+	SCIN	scinderin [Source:HGNC Symbol%3BAcc:HGNC:21695]	GO:0045010:actin nucleation;GO:0051047:positive regulation of secretion;GO:0017156:calcium ion-dependent exocytosis;GO:0051014:actin filament severing;GO:0008285:negative regulation of cell proliferation;GO:0043065:positive regulation of apoptotic process;GO:0045654:positive regulation of megakaryocyte differentiation;GO:0051693:actin filament capping;GO:0032330:regulation of chondrocyte differen…	GO:0005856:cytoskeleton;GO:0005938:cell cortex;	GO:0005546:phosphatidylinositol-4,5-bisphosphate binding;GO:0001786:phosphatidylserine binding;GO:0005509:calcium ion binding;GO:0005545:1-phosphatidylinositol binding;GO:0051015:actin filament binding;
ENSG00000006756	7026	191	5.03	262	8.66	X	2903972	2929349	-	ARSD	arylsulfatase D [Source:HGNC Symbol%3BAcc:HGNC:717]	GO:0006687:glycosphingolipid metabolic process;GO:0006644:phospholipid metabolic process;GO:0044281:small molecule metabolic process;GO:0043687:post-translational protein modification;GO:0008152:metabolic process;	GO:0005788:endoplasmic reticulum lumen;GO:0005764:lysosome;	GO:0046872:metal ion binding;GO:0004065:arylsulfatase activity;GO:0008484:sulfuric ester hydrolase activity;
ENSG00000006757	3411	9	0.49	8	0.54	X	7898247	7927739	-	PNPLA4	patatin like phospholipase domain containing 4 [Source:HGNC Symbol%3BAcc:HGNC:24887]	GO:0016042:lipid catabolic process;	-	GO:0004806:triglyceride lipase activity;GO:0050253:retinyl-palmitate esterase activity;
ENSG00000006788	6120	0	0	1	0.04	17	10300865	10373130	-	MYH13	myosin heavy chain 13 [Source:HGNC Symbol%3BAcc:HGNC:7571]	GO:0009267:cellular response to starvation;GO:0006936:muscle contraction;	GO:0005859:muscle myosin complex;GO:0030016:myofibril;GO:0032982:myosin filament;	GO:0005516:calmodulin binding;GO:0000146:microfilament motor activity;GO:0005524:ATP binding;GO:0003779:actin binding;
ENSG00000006831	5831	401	12.71	211	8.41	12	1688574	1788674	+	ADIPOR2	adiponectin receptor 2 [Source:HGNC Symbol%3BAcc:HGNC:24041]	GO:0009755:hormone-mediated signaling pathway;GO:0019395:fatty acid oxidation;GO:0030308:negative regulation of cell growth;GO:0007584:response to nutrient;GO:0046326:positive regulation of glucose import;GO:0007565:female pregnancy;GO:0007507:heart development;	GO:0016021:integral component of membrane;	GO:0042802:identical protein binding;GO:0004872:receptor activity;GO:0042562:hormone binding;GO:0046982:protein heterodimerization activity;
ENSG00000006837	3149	23	1.35	9	0.66	5	134286350	134371047	-	CDKL3	cyclin dependent kinase like 3 [Source:HGNC Symbol%3BAcc:HGNC:15483]	GO:0006468:protein phosphorylation;GO:0006464:cellular protein modification process;	GO:0005737:cytoplasm;	GO:0004693:cyclin-dependent protein serine/threonine kinase activity;GO:0005524:ATP binding;GO:0004674:protein serine/threonine kinase activity;GO:0000166:nucleotide binding;
ENSG00000007001	2957	0	0	0	0	2	157876702	158136154	+	UPP2	uridine phosphorylase 2 [Source:HGNC Symbol%3BAcc:HGNC:23061]	GO:0046135:pyrimidine nucleoside catabolic process;GO:0046108:uridine metabolic process;GO:0006206:pyrimidine nucleobase metabolic process;GO:0009166:nucleotide catabolic process;GO:0044206:UMP salvage;GO:0043097:pyrimidine nucleoside salvage;	GO:0005829:cytosol;GO:0045098:type III intermediate filament;	GO:0004850:uridine phosphorylase activity;
ENSG00000007038	1967	18	1.69	12	1.42	16	2817180	2826304	+	PRSS21	serine protease 21 [Source:HGNC Symbol%3BAcc:HGNC:9485]	GO:0006508:proteolysis;	GO:0031225:anchored component of membrane;GO:0005737:cytoplasm;GO:0005886:plasma membrane;	GO:0004252:serine-type endopeptidase activity;
ENSG00000007047	6656	182	5.06	165	5.76	19	45079288	45305284	+	MARK4	microtubule affinity regulating kinase 4 [Source:HGNC Symbol%3BAcc:HGNC:13538]	GO:0006468:protein phosphorylation;GO:0001578:microtubule bundle formation;GO:0043068:positive regulation of programmed cell death;GO:0007399:nervous system development;GO:0000226:microtubule cytoskeleton organization;	GO:0043005:neuron projection;GO:0005813:centrosome;GO:0005815:microtubule organizing center;	GO:0008017:microtubule binding;GO:0004674:protein serine/threonine kinase activity;GO:0043130:ubiquitin binding;GO:0043015:gamma-tubulin binding;GO:0005524:ATP binding;GO:0050321:tau-protein kinase activity;GO:0004672:protein kinase activity;GO:0000166:nucleotide binding;GO:0015631:tubulin binding;
ENSG00000007062	7457	0	0	1	0.03	4	15963076	16084378	-	PROM1	prominin 1 [Source:HGNC Symbol%3BAcc:HGNC:9454]	GO:0072139:glomerular parietal epithelial cell differentiation;GO:2000768:positive regulation of nephron tubule epithelial cell differentiation;GO:0060219:camera-type eye photoreceptor cell differentiation;GO:0045494:photoreceptor cell maintenance;GO:0010842:retina layer formation;GO:0072112:glomerular visceral epithelial cell differentiation;	GO:0032420:stereocilium;GO:0005903:brush border;GO:0005615:extracellular space;GO:0009986:cell surface;GO:0042622:photoreceptor outer segment membrane;GO:0016324:apical plasma membrane;GO:0031528:microvillus membrane;GO:0005887:integral component of plasma membrane;	GO:0045296:cadherin binding;GO:0042805:actinin binding;
ENSG00000007080	1661	239	26.6	319	44.62	19	17933015	17943991	+	CCDC124	coiled-coil domain containing 124 [Source:HGNC Symbol%3BAcc:HGNC:25171]	-	-	-
ENSG00000007129	1977	2	0.19	0	0	19	41549518	41586844	+	CEACAM21	CEA cell adhesion molecule 21 [Source:HGNC Symbol%3BAcc:HGNC:28834]	-	GO:0016021:integral component of membrane;	-
ENSG00000007168	13771	786	10.55	538	9.08	17	2593210	2685615	+	PAFAH1B1	platelet activating factor acetylhydrolase 1b regulatory subunit 1 [Source:HGNC Symbol%3BAcc:HGNC:8574]	GO:0021766:hippocampus development;GO:0046329:negative regulation of JNK cascade;GO:0008090:retrograde axon cargo transport;GO:0000236:mitotic prometaphase;GO:0050885:neuromuscular process controlling balance;GO:0000132:establishment of mitotic spindle orientation;GO:0016042:lipid catabolic process;GO:0007268:synaptic transmission;GO:0007405:neuroblast proliferation;GO:0010977:negative regulation…	GO:0000235:astral microtubule;GO:0031512:motile primary cilium;GO:0033267:axon part;GO:0031982:vesicle;GO:0030426:growth cone;GO:0031252:cell leading edge;GO:0005829:cytosol;GO:0000776:kinetochore;GO:0031513:nonmotile primary cilium;GO:0048471:perinuclear region of cytoplasm;GO:0005871:kinesin complex;GO:0031965:nuclear membrane;GO:0005813:centrosome;GO:0005730:nucleolus;GO:0043025:neuronal cell …	GO:0042803:protein homodimerization activity;GO:0008201:heparin binding;GO:0034452:dynactin binding;GO:0045505:dynein intermediate chain binding;GO:0032403:protein complex binding;GO:0016787:hydrolase activity;GO:0043274:phospholipase binding;GO:0051219:phosphoprotein binding;GO:0008017:microtubule binding;GO:0045502:dynein binding;
ENSG00000007171	4399	2	0.08	0	0	17	27756766	27800529	-	NOS2	nitric oxide synthase 2 [Source:HGNC Symbol%3BAcc:HGNC:7873]	GO:0050796:regulation of insulin secretion;GO:0055114:oxidation-reduction process;GO:0006527:arginine catabolic process;GO:0051712:positive regulation of killing of cells of other organism;GO:0010629:negative regulation of gene expression;GO:0006809:nitric oxide biosynthetic process;	GO:0005829:cytosol;GO:0005777:peroxisome;	GO:0005516:calmodulin binding;GO:0004517:nitric-oxide synthase activity;GO:0005102:receptor binding;GO:0050660:flavin adenine dinucleotide binding;GO:0020037:heme binding;GO:0050661:NADP binding;GO:0005506:iron ion binding;GO:0010181:FMN binding;
ENSG00000007174	16941	0	0	1	0.01	17	11598470	11969748	+	DNAH9	dynein axonemal heavy chain 9 [Source:HGNC Symbol%3BAcc:HGNC:2953]	GO:0030030:cell projection organization;GO:0007283:spermatogenesis;GO:0007018:microtubule-based movement;	GO:0005858:axonemal dynein complex;GO:0005874:microtubule;	GO:0003777:microtubule motor activity;GO:0005524:ATP binding;GO:0016887:ATPase activity;
ENSG00000007202	9232	2023	40.51	1501	37.78	17	28614446	28645454	-	KIAA0100	KIAA0100 [Source:HGNC Symbol%3BAcc:HGNC:28960]	-	GO:0005576:extracellular region;	-
ENSG00000007216	3226	0	0	0	0	17	28473293	28497781	+	SLC13A2	solute carrier family 13 member 2 [Source:HGNC Symbol%3BAcc:HGNC:10917]	GO:0055085:transmembrane transport;GO:0006814:sodium ion transport;	GO:0005887:integral component of plasma membrane;	GO:0015361:low-affinity sodium:dicarboxylate symporter activity;
ENSG00000007237	10100	1	0.02	1	0.02	17	9910609	10198551	-	GAS7	growth arrest specific 7 [Source:HGNC Symbol%3BAcc:HGNC:4169]	GO:0007050:cell cycle arrest;GO:0008360:regulation of cell shape;GO:0051017:actin filament bundle assembly;GO:0006355:regulation of transcription, DNA-templated;GO:0030041:actin filament polymerization;GO:0048812:neuron projection morphogenesis;	GO:0001726:ruffle;GO:0005884:actin filament;GO:0005737:cytoplasm;	GO:0051015:actin filament binding;GO:0003700:sequence-specific DNA binding transcription factor activity;
ENSG00000007255	933	79	15.65	88	21.91	19	45162928	45178237	-	TRAPPC6A	trafficking protein particle complex 6A [Source:HGNC Symbol%3BAcc:HGNC:23069]	GO:0016192:vesicle-mediated transport;	GO:0005783:endoplasmic reticulum;GO:0005794:Golgi apparatus;	GO:0005515:protein binding;
ENSG00000007264	4138	117	5.23	123	6.91	19	3777970	3802129	-	MATK	megakaryocyte-associated tyrosine kinase [Source:HGNC Symbol%3BAcc:HGNC:6906]	GO:0007498:mesoderm development;GO:0006468:protein phosphorylation;GO:0008284:positive regulation of cell proliferation;GO:0006355:regulation of transcription, DNA-templated;	GO:0005829:cytosol;GO:0005730:nucleolus;GO:0016020:membrane;GO:0005634:nucleus;	GO:0005524:ATP binding;GO:0005515:protein binding;GO:0004715:non-membrane spanning protein tyrosine kinase activity;GO:0003677:DNA binding;GO:0008270:zinc ion binding;
ENSG00000007306	2653	1	0.07	0	0	19	41673303	41706976	-	CEACAM7	CEA cell adhesion molecule 7 [Source:HGNC Symbol%3BAcc:HGNC:1819]	-	GO:0031225:anchored component of membrane;GO:0005886:plasma membrane;GO:0016021:integral component of membrane;	-
ENSG00000007312	2062	9	0.81	1	0.11	17	63928740	63932336	-	CD79B	CD79b molecule [Source:HGNC Symbol%3BAcc:HGNC:1699]	GO:0050853:B cell receptor signaling pathway;GO:0006955:immune response;GO:0007165:signal transduction;	GO:0019815:B cell receptor complex;GO:0009897:external side of plasma membrane;GO:0005730:nucleolus;GO:0005794:Golgi apparatus;GO:0005887:integral component of plasma membrane;	GO:0004888:transmembrane signaling receptor activity;
ENSG00000007314	8243	25	0.56	8	0.23	17	63938554	63972918	-	SCN4A	sodium voltage-gated channel alpha subunit 4 [Source:HGNC Symbol%3BAcc:HGNC:10591]	GO:0006936:muscle contraction;GO:0006814:sodium ion transport;	GO:0001518:voltage-gated sodium channel complex;	GO:0005248:voltage-gated sodium channel activity;
ENSG00000007341	8108	103	2.35	69	1.98	1	112523514	112620825	-	ST7L	suppression of tumorigenicity 7 like [Source:HGNC Symbol%3BAcc:HGNC:18441]	GO:0030308:negative regulation of cell growth;	GO:0016021:integral component of membrane;	-
ENSG00000007350	3526	3	0.16	0	0	X	154295795	154330350	+	TKTL1	transketolase like 1 [Source:HGNC Symbol%3BAcc:HGNC:11835]	GO:0008152:metabolic process;GO:0006772:thiamine metabolic process;GO:0006007:glucose catabolic process;	GO:0005737:cytoplasm;GO:0005634:nucleus;	GO:0003824:catalytic activity;GO:0046872:metal ion binding;GO:0004802:transketolase activity;
ENSG00000007372	20639	0	0	0	0	11	31784779	31817961	-	PAX6	paired box 6 [Source:HGNC Symbol%3BAcc:HGNC:8620]	GO:0023019:signal transduction involved in regulation of gene expression;GO:0007224:smoothened signaling pathway;GO:0050768:negative regulation of neurogenesis;GO:0045665:negative regulation of neuron differentiation;GO:0030334:regulation of cell migration;GO:0021918:regulation of transcription from RNA polymerase II promoter involved in somatic motor neuron fate commitment;GO:0007601:visual perc…	GO:0000790:nuclear chromatin;GO:0005737:cytoplasm;GO:0005730:nucleolus;GO:0005667:transcription factor complex;GO:0005634:nucleus;	GO:0000979:RNA polymerase II core promoter sequence-specific DNA binding;GO:0003690:double-stranded DNA binding;GO:0031625:ubiquitin protein ligase binding;GO:0071837:HMG box domain binding;GO:0008134:transcription factor binding;GO:0004842:ubiquitin-protein transferase activity;GO:0019901:protein kinase binding;GO:0070410:co-SMAD binding;GO:0000981:sequence-specific DNA binding RNA polymerase II…
ENSG00000007376	2769	449	29.98	637	53.45	16	784974	788397	-	RPUSD1	RNA pseudouridine synthase domain containing 1 [Source:HGNC Symbol%3BAcc:HGNC:14173]	GO:0001522:pseudouridine synthesis;	-	GO:0003723:RNA binding;GO:0009982:pseudouridine synthase activity;
ENSG00000007384	4914	523	19.68	419	19.81	16	58059	76355	-	RHBDF1	rhomboid 5 homolog 1 [Source:HGNC Symbol%3BAcc:HGNC:20561]	GO:0016477:cell migration;GO:0061136:regulation of proteasomal protein catabolic process;GO:0050709:negative regulation of protein secretion;GO:0008283:cell proliferation;GO:0042058:regulation of epidermal growth factor receptor signaling pathway;	GO:0016021:integral component of membrane;GO:0000139:Golgi membrane;GO:0005789:endoplasmic reticulum membrane;	GO:0019838:growth factor binding;GO:0004252:serine-type endopeptidase activity;
ENSG00000007392	6176	424	12.69	289	10.87	16	188969	229463	-	LUC7L	LUC7 like [Source:HGNC Symbol%3BAcc:HGNC:6723]	GO:0045843:negative regulation of striated muscle tissue development;	GO:0005634:nucleus;	GO:0050733:RS domain binding;GO:0046872:metal ion binding;
ENSG00000007402	6322	13	0.38	21	0.77	3	50362799	50504244	-	CACNA2D2	calcium voltage-gated channel auxiliary subunit alpha2delta 2 [Source:HGNC Symbol%3BAcc:HGNC:1400]	GO:0060024:rhythmic synaptic transmission;GO:0006112:energy reserve metabolic process;GO:0050796:regulation of insulin secretion;GO:0046622:positive regulation of organ growth;GO:0007528:neuromuscular junction development;GO:0044281:small molecule metabolic process;GO:0040014:regulation of multicellular organism growth;GO:0034765:regulation of ion transmembrane transport;GO:0070588:calcium ion tr…	GO:0005891:voltage-gated calcium channel complex;GO:0005886:plasma membrane;	GO:0005245:voltage-gated calcium channel activity;GO:0046872:metal ion binding;
ENSG00000007516	6109	211	6.39	215	8.18	16	1333638	1349441	+	BAIAP3	BAI1 associated protein 3 [Source:HGNC Symbol%3BAcc:HGNC:948]	GO:0007269:neurotransmitter secretion;GO:0007186:G-protein coupled receptor signaling pathway;	-	GO:0008022:protein C-terminus binding;
ENSG00000007520	1210	432	66.01	541	103.88	16	1349240	1351878	-	TSR3	TSR3 ribosome maturation factor [Source:HGNC Symbol%3BAcc:HGNC:14175]	GO:0006364:rRNA processing;	-	-
ENSG00000007541	7856	255	6	270	7.99	16	566995	584109	+	PIGQ	phosphatidylinositol glycan anchor biosynthesis class Q [Source:HGNC Symbol%3BAcc:HGNC:14135]	GO:0006501:C-terminal protein lipidation;GO:0005975:carbohydrate metabolic process;GO:0016254:preassembly of GPI anchor in ER membrane;GO:0006506:GPI anchor biosynthetic process;	GO:0016021:integral component of membrane;GO:0000506:glycosylphosphatidylinositol-N-acetylglucosaminyltransferase (GPI-GnT) complex;GO:0005789:endoplasmic reticulum membrane;	GO:0017176:phosphatidylinositol N-acetylglucosaminyltransferase activity;
ENSG00000007545	8596	484	10.41	487	13.16	16	1612337	1677908	+	CRAMP1	cramped chromatin regulator homolog 1 [Source:HGNC Symbol%3BAcc:HGNC:14122]	-	GO:0005634:nucleus;GO:0005737:cytoplasm;GO:0005886:plasma membrane;	GO:0003677:DNA binding;GO:0003682:chromatin binding;
ENSG00000007866	3049	144	8.73	154	11.74	6	35473597	35497079	-	TEAD3	TEA domain transcription factor 3 [Source:HGNC Symbol%3BAcc:HGNC:11716]	-	-	-
ENSG00000007908	4586	3	0.12	2	0.1	1	169722640	169764705	-	SELE	selectin E [Source:HGNC Symbol%3BAcc:HGNC:10718]	GO:0050901:leukocyte tethering or rolling;GO:0032496:response to lipopolysaccharide;GO:0030029:actin filament-based process;GO:0007202:activation of phospholipase C activity;GO:0007157:heterophilic cell-cell adhesion via plasma membrane cell adhesion molecules;GO:0002523:leukocyte migration involved in inflammatory response;GO:0002687:positive regulation of leukocyte migration;GO:0034612:response…	GO:0030863:cortical cytoskeleton;GO:0005615:extracellular space;GO:0016021:integral component of membrane;GO:0005905:coated pit;GO:0048471:perinuclear region of cytoplasm;GO:0005901:caveola;	GO:0033691:sialic acid binding;GO:0043274:phospholipase binding;GO:0070492:oligosaccharide binding;GO:0004888:transmembrane signaling receptor activity;GO:0030246:carbohydrate binding;
ENSG00000007923	5083	360	13.09	296	13.53	1	6634168	6701924	-	DNAJC11	DnaJ heat shock protein family (Hsp40) member C11 [Source:HGNC Symbol%3BAcc:HGNC:25570]	-	GO:0005743:mitochondrial inner membrane;	-
ENSG00000007933	3439	0	0	0	0	1	171090901	171117819	+	FMO3	flavin containing dimethylaniline monoxygenase 3 [Source:HGNC Symbol%3BAcc:HGNC:3771]	GO:0006805:xenobiotic metabolic process;GO:0017144:drug metabolic process;GO:0044281:small molecule metabolic process;GO:0055114:oxidation-reduction process;	GO:0031227:intrinsic component of endoplasmic reticulum membrane;GO:0016021:integral component of membrane;	GO:0050660:flavin adenine dinucleotide binding;GO:0050661:NADP binding;GO:0034899:trimethylamine monooxygenase activity;GO:0016597:amino acid binding;GO:0004499:N,N-dimethylaniline monooxygenase activity;
ENSG00000007944	3072	183	11.01	184	13.92	6	16129086	16148248	+	MYLIP	myosin regulatory light chain interacting protein [Source:HGNC Symbol%3BAcc:HGNC:21155]	GO:0032803:regulation of low-density lipoprotein particle receptor catabolic process;GO:0010989:negative regulation of low-density lipoprotein particle clearance;GO:0045732:positive regulation of protein catabolic process;GO:0042787:protein ubiquitination involved in ubiquitin-dependent protein catabolic process;GO:0007399:nervous system development;GO:0006928:movement of cell or subcellular comp…	GO:0019898:extrinsic component of membrane;GO:0005856:cytoskeleton;GO:0005737:cytoplasm;GO:0005886:plasma membrane;	GO:0008092:cytoskeletal protein binding;GO:0008270:zinc ion binding;GO:0004842:ubiquitin-protein transferase activity;
ENSG00000007952	2543	1	0.07	0	0	X	100843324	100874359	-	NOX1	NADPH oxidase 1 [Source:HGNC Symbol%3BAcc:HGNC:7889]	GO:0001525:angiogenesis;GO:0003081:regulation of systemic arterial blood pressure by renin-angiotensin;GO:0015992:proton transport;GO:0045730:respiratory burst;GO:0030198:extracellular matrix organization;GO:0009268:response to pH;GO:0042743:hydrogen peroxide metabolic process;GO:0042554:superoxide anion generation;GO:0072592:oxygen metabolic process;GO:0006739:NADP metabolic process;GO:0051454:i…	GO:0071438:invadopodium membrane;GO:0005769:early endosome;GO:0030054:cell junction;GO:0043020:NADPH oxidase complex;	GO:0050661:NADP binding;GO:0030171:voltage-gated proton channel activity;GO:0046872:metal ion binding;GO:0048365:Rac GTPase binding;GO:0016175:superoxide-generating NADPH oxidase activity;
ENSG00000007968	5462	178	6.02	194	8.25	1	23506438	23531233	-	E2F2	E2F transcription factor 2 [Source:HGNC Symbol%3BAcc:HGNC:3114]	GO:0006367:transcription initiation from RNA polymerase II promoter;GO:0051726:regulation of cell cycle;GO:0006915:apoptotic process;GO:0006355:regulation of transcription, DNA-templated;GO:0000080:mitotic G1 phase;	GO:0005667:transcription factor complex;GO:0005654:nucleoplasm;	GO:0001047:core promoter binding;GO:0003700:sequence-specific DNA binding transcription factor activity;GO:0008134:transcription factor binding;
ENSG00000008018	2219	713	59.4	466	48.79	6	170535120	170553307	-	PSMB1	proteasome 20S subunit beta 1 [Source:HGNC Symbol%3BAcc:HGNC:9537]	GO:0000209:protein polyubiquitination;GO:0006521:regulation of cellular amino acid metabolic process;GO:0051437:positive regulation of ubiquitin-protein ligase activity involved in regulation of mitotic cell cycle transition;GO:0042981:regulation of apoptotic process;GO:0010467:gene expression;GO:0051436:negative regulation of ubiquitin-protein ligase activity involved in mitotic cell cycle;GO:00…	GO:0005654:nucleoplasm;GO:0005839:proteasome core complex;GO:0005829:cytosol;	GO:0005515:protein binding;GO:0004298:threonine-type endopeptidase activity;
ENSG00000008056	3733	3	0.15	2	0.12	X	47571901	47619857	-	SYN1	synapsin I [Source:HGNC Symbol%3BAcc:HGNC:11494]	GO:0007269:neurotransmitter secretion;GO:0008152:metabolic process;	GO:0005829:cytosol;GO:0030054:cell junction;GO:0030425:dendrite;GO:0030672:synaptic vesicle membrane;GO:0000795:synaptonemal complex;GO:0048786:presynaptic active zone;GO:0005794:Golgi apparatus;GO:0033267:axon part;	GO:0005524:ATP binding;GO:0003779:actin binding;GO:0005215:transporter activity;GO:0003824:catalytic activity;GO:0046983:protein dimerization activity;GO:0048306:calcium-dependent protein binding;
ENSG00000008083	6244	856	25.34	674	25.08	6	15246069	15522042	+	JARID2	jumonji and AT-rich interaction domain containing 2 [Source:HGNC Symbol%3BAcc:HGNC:6196]	GO:0000122:negative regulation of transcription from RNA polymerase II promoter;GO:0007417:central nervous system development;GO:0008285:negative regulation of cell proliferation;GO:0048538:thymus development;GO:0048863:stem cell differentiation;GO:0001889:liver development;GO:0051574:positive regulation of histone H3-K9 methylation;GO:0048536:spleen development;GO:0031061:negative regulation of …	GO:0035098:ESC/E(Z) complex;	GO:0032452:histone demethylase activity;GO:0003677:DNA binding;GO:0003682:chromatin binding;GO:0005515:protein binding;
ENSG00000008086	19056	44	0.43	18	0.22	X	18425583	18653629	+	CDKL5	cyclin dependent kinase like 5 [Source:HGNC Symbol%3BAcc:HGNC:11411]	GO:0050775:positive regulation of dendrite morphogenesis;GO:0001764:neuron migration;GO:0046777:protein autophosphorylation;GO:0045773:positive regulation of axon extension;	GO:0032587:ruffle membrane;GO:0044294:dendritic growth cone;GO:0005730:nucleolus;GO:0032839:dendrite cytoplasm;GO:0005737:cytoplasm;GO:0005634:nucleus;	GO:0004693:cyclin-dependent protein serine/threonine kinase activity;GO:0048365:Rac GTPase binding;GO:0005524:ATP binding;GO:0004674:protein serine/threonine kinase activity;
ENSG00000008118	3328	0	0	6	0.42	1	209583714	209613939	+	CAMK1G	calcium/calmodulin dependent protein kinase IG [Source:HGNC Symbol%3BAcc:HGNC:14585]	GO:0006468:protein phosphorylation;	GO:0043005:neuron projection;GO:0000139:Golgi membrane;GO:0005954:calcium- and calmodulin-dependent protein kinase complex;GO:0005886:plasma membrane;	GO:0005516:calmodulin binding;GO:0005524:ATP binding;GO:0004683:calmodulin-dependent protein kinase activity;
ENSG00000008128	5085	95	3.45	67	3.06	1	1702379	1724357	-	CDK11A	cyclin dependent kinase 11A [Source:HGNC Symbol%3BAcc:HGNC:1730]	GO:0006468:protein phosphorylation;GO:0006915:apoptotic process;GO:0050684:regulation of mRNA processing;GO:0006355:regulation of transcription, DNA-templated;GO:0001558:regulation of cell growth;GO:0007067:mitotic nuclear division;GO:0007088:regulation of mitotic nuclear division;GO:0051301:cell division;GO:0001824:blastocyst development;GO:0008283:cell proliferation;	GO:0005737:cytoplasm;GO:0005634:nucleus;	GO:0005524:ATP binding;GO:0004693:cyclin-dependent protein serine/threonine kinase activity;GO:0004674:protein serine/threonine kinase activity;GO:0005515:protein binding;
ENSG00000008130	5570	749	24.86	683	28.49	1	1751232	1780457	-	NADK	NAD kinase [Source:HGNC Symbol%3BAcc:HGNC:29831]	GO:0046034:ATP metabolic process;GO:0006741:NADP biosynthetic process;GO:0019674:NAD metabolic process;GO:0006767:water-soluble vitamin metabolic process;GO:0016310:phosphorylation;	GO:0005829:cytosol;	GO:0046872:metal ion binding;GO:0005524:ATP binding;GO:0003951:NAD+ kinase activity;GO:0043167:ion binding;
ENSG00000008196	6155	1	0.03	0	0	6	50818723	50847619	+	TFAP2B	transcription factor AP-2 beta [Source:HGNC Symbol%3BAcc:HGNC:11743]	GO:0097277:cellular urea homeostasis;GO:0006006:glucose metabolic process;GO:0010960:magnesium ion homeostasis;GO:0055062:phosphate ion homeostasis;GO:0055075:potassium ion homeostasis;GO:0008284:positive regulation of cell proliferation;GO:0072044:collecting duct development;GO:0043525:positive regulation of neuron apoptotic process;GO:0043588:skin development;GO:0035909:aorta morphogenesis;GO:0…	GO:0005634:nucleus;	GO:0000979:RNA polymerase II core promoter sequence-specific DNA binding;GO:0042803:protein homodimerization activity;GO:0000983:RNA polymerase II core promoter sequence-specific DNA binding transcription factor activity;GO:0001106:RNA polymerase II transcription corepressor activity;GO:0043027:cysteine-type endopeptidase inhibitor activity involved in apoptotic process;GO:0001105:RNA polymerase …
ENSG00000008197	2203	0	0	0	0	6	50713526	50773033	+	TFAP2D	transcription factor AP-2 delta [Source:HGNC Symbol%3BAcc:HGNC:15581]	GO:0045893:positive regulation of transcription, DNA-templated;	GO:0005667:transcription factor complex;	GO:0003677:DNA binding;GO:0003700:sequence-specific DNA binding transcription factor activity;
ENSG00000008226	8338	1	0.02	1	0.03	3	38039205	38124025	+	DLEC1	DLEC1 cilia and flagella associated protein [Source:HGNC Symbol%3BAcc:HGNC:2899]	GO:0008285:negative regulation of cell proliferation;	GO:0005737:cytoplasm;	-
ENSG00000008256	5808	142	4.52	100	4	7	6161776	6272644	-	CYTH3	cytohesin 3 [Source:HGNC Symbol%3BAcc:HGNC:9504]	GO:0045785:positive regulation of cell adhesion;GO:0032012:regulation of ARF protein signal transduction;GO:0090162:establishment of epithelial cell polarity;GO:0050790:regulation of catalytic activity;GO:0016192:vesicle-mediated transport;GO:0048016:inositol phosphate-mediated signaling;	GO:0005737:cytoplasm;GO:0005886:plasma membrane;GO:0001726:ruffle;GO:0005802:trans-Golgi network;	GO:0005086:ARF guanyl-nucleotide exchange factor activity;GO:0005515:protein binding;GO:0005547:phosphatidylinositol-3,4,5-trisphosphate binding;GO:0005545:1-phosphatidylinositol binding;GO:0005220:inositol 1,4,5-trisphosphate-sensitive calcium-release channel activity;GO:0005543:phospholipid binding;
ENSG00000008277	12199	25	0.38	22	0.42	7	87934143	88202889	+	ADAM22	ADAM metallopeptidase domain 22 [Source:HGNC Symbol%3BAcc:HGNC:201]	GO:0007417:central nervous system development;GO:0008344:adult locomotory behavior;GO:0007162:negative regulation of cell adhesion;GO:0006508:proteolysis;GO:0022011:myelination in peripheral nervous system;	GO:0016021:integral component of membrane;GO:0005576:extracellular region;	GO:0008270:zinc ion binding;GO:0004222:metalloendopeptidase activity;GO:0005178:integrin binding;
ENSG00000008282	2804	327	21.56	130	10.77	7	106090503	106112576	-	SYPL1	synaptophysin like 1 [Source:HGNC Symbol%3BAcc:HGNC:11507]	GO:0007268:synaptic transmission;GO:0006810:transport;	GO:0005887:integral component of plasma membrane;GO:0030659:cytoplasmic vesicle membrane;GO:0042470:melanosome;GO:0008021:synaptic vesicle;GO:0030141:secretory granule;	GO:0005215:transporter activity;
ENSG00000008283	5296	2399	83.75	2555	112.09	17	63432304	63446354	-	CYB561	cytochrome b561 [Source:HGNC Symbol%3BAcc:HGNC:2571]	GO:0022900:electron transport chain;	GO:0016021:integral component of membrane;	GO:0046872:metal ion binding;GO:0022865:transmembrane electron transfer carrier;GO:0000293:ferric-chelate reductase activity;
ENSG00000008294	11966	1577	24.36	989	19.2	17	50962174	51120868	-	SPAG9	sperm associated antigen 9 [Source:HGNC Symbol%3BAcc:HGNC:14524]	GO:0042147:retrograde transport, endosome to Golgi;GO:0007257:activation of JUN kinase activity;GO:0007283:spermatogenesis;GO:0051146:striated muscle cell differentiation;GO:0090074:negative regulation of protein homodimerization activity;GO:0045666:positive regulation of neuron differentiation;GO:0051149:positive regulation of muscle cell differentiation;GO:0051260:protein homooligomerization;GO…	GO:0001669:acrosomal vesicle;GO:0016021:integral component of membrane;GO:0005829:cytosol;GO:0048471:perinuclear region of cytoplasm;	GO:0019894:kinesin binding;GO:0008432:JUN kinase binding;GO:0048273:mitogen-activated protein kinase p38 binding;GO:0019901:protein kinase binding;
ENSG00000008300	13850	1121	14.96	978	16.41	3	48636463	48662886	-	CELSR3	cadherin EGF LAG seven-pass G-type receptor 3 [Source:HGNC Symbol%3BAcc:HGNC:3230]	GO:0001764:neuron migration;GO:0007156:homophilic cell adhesion via plasma membrane adhesion molecules;GO:0007413:axonal fasciculation;GO:0007218:neuropeptide signaling pathway;GO:0007165:signal transduction;GO:0007186:G-protein coupled receptor signaling pathway;	GO:0016021:integral component of membrane;GO:0005886:plasma membrane;	GO:0005509:calcium ion binding;GO:0004930:G-protein coupled receptor activity;GO:0005515:protein binding;
ENSG00000008311	6664	5	0.14	6	0.21	7	122073549	122144255	-	AASS	aminoadipate-semialdehyde synthase [Source:HGNC Symbol%3BAcc:HGNC:17366]	GO:0033512:L-lysine catabolic process to acetyl-CoA via saccharopine;GO:0034641:cellular nitrogen compound metabolic process;GO:0051262:protein tetramerization;GO:0055114:oxidation-reduction process;	GO:0005759:mitochondrial matrix;	GO:0047131:saccharopine dehydrogenase (NAD+, L-glutamate-forming) activity;GO:0047130:saccharopine dehydrogenase (NADP+, L-lysine-forming) activity;GO:0000166:nucleotide binding;
ENSG00000008323	4260	170	7.38	156	8.51	12	6310436	6328506	+	PLEKHG6	pleckstrin homology and RhoGEF domain containing G6 [Source:HGNC Symbol%3BAcc:HGNC:25562]	GO:0035023:regulation of Rho protein signal transduction;	GO:0005737:cytoplasm;GO:0032154:cleavage furrow;GO:0000922:spindle pole;	GO:0005096:GTPase activator activity;GO:0005089:Rho guanyl-nucleotide exchange factor activity;GO:0005543:phospholipid binding;GO:0005515:protein binding;
ENSG00000008324	3118	49	2.91	8	0.6	3	42581840	42596934	+	SS18L2	SS18 like 2 [Source:HGNC Symbol%3BAcc:HGNC:15593]	-	-	-
ENSG00000008382	2049	124	11.19	136	15.42	19	4343527	4360086	+	MPND	MPN domain containing [Source:HGNC Symbol%3BAcc:HGNC:25934]	GO:0006508:proteolysis;	-	GO:0008233:peptidase activity;
ENSG00000008394	7441	221	5.49	91	2.84	12	16347142	16609259	+	MGST1	microsomal glutathione S-transferase 1 [Source:HGNC Symbol%3BAcc:HGNC:7061]	GO:0032496:response to lipopolysaccharide;GO:0010243:response to organonitrogen compound;GO:0071449:cellular response to lipid hydroperoxide;GO:0006805:xenobiotic metabolic process;GO:0042493:response to drug;GO:0006749:glutathione metabolic process;GO:0055114:oxidation-reduction process;GO:0033327:Leydig cell differentiation;GO:0070207:protein homotrimerization;	GO:0005743:mitochondrial inner membrane;GO:0016021:integral component of membrane;GO:0005789:endoplasmic reticulum membrane;GO:0005741:mitochondrial outer membrane;GO:0045177:apical part of cell;GO:0005634:nucleus;GO:0005778:peroxisomal membrane;	GO:0004602:glutathione peroxidase activity;GO:0043295:glutathione binding;GO:0004364:glutathione transferase activity;GO:0042803:protein homodimerization activity;
ENSG00000008405	4782	153	5.92	111	5.39	12	106991364	107093549	-	CRY1	cryptochrome circadian regulator 1 [Source:HGNC Symbol%3BAcc:HGNC:2384]	GO:0006281:DNA repair;GO:0042752:regulation of circadian rhythm;GO:0000122:negative regulation of transcription from RNA polymerase II promoter;GO:0009785:blue light signaling pathway;GO:0018298:protein-chromophore linkage;	GO:0005739:mitochondrion;GO:0005634:nucleus;	GO:0003690:double-stranded DNA binding;GO:0003913:DNA photolyase activity;GO:0019901:protein kinase binding;GO:0000988:protein binding transcription factor activity;GO:0003914:DNA (6-4) photolyase activity;GO:0019902:phosphatase binding;GO:0000166:nucleotide binding;GO:0009882:blue light photoreceptor activity;GO:0003904:deoxyribodipyrimidine photo-lyase activity;GO:0009881:photoreceptor activity;
ENSG00000008438	708	0	0	0	0	19	46019153	46023053	-	PGLYRP1	peptidoglycan recognition protein 1 [Source:HGNC Symbol%3BAcc:HGNC:8904]	GO:0032827:negative regulation of natural killer cell differentiation involved in immune response;GO:0044117:growth of symbiont in host;GO:0045087:innate immune response;GO:0009253:peptidoglycan catabolic process;GO:0032689:negative regulation of interferon-gamma production;GO:0016045:detection of bacterium;GO:0050830:defense response to Gram-positive bacterium;	GO:0005576:extracellular region;	GO:0008270:zinc ion binding;GO:0008745:N-acetylmuramoyl-L-alanine amidase activity;GO:0042834:peptidoglycan binding;GO:0016019:peptidoglycan receptor activity;
ENSG00000008441	6302	108	3.17	55	2.03	19	12995608	13098796	+	NFIX	nuclear factor I X [Source:HGNC Symbol%3BAcc:HGNC:7788]	GO:0045944:positive regulation of transcription from RNA polymerase II promoter;GO:0006260:DNA replication;GO:0000122:negative regulation of transcription from RNA polymerase II promoter;GO:0021707:cerebellar granule cell differentiation;GO:0048708:astrocyte differentiation;GO:0021680:cerebellar Purkinje cell layer development;	GO:0005634:nucleus;	GO:0003677:DNA binding;GO:0003705:RNA polymerase II distal enhancer sequence-specific DNA binding transcription factor activity;GO:0005515:protein binding;GO:0003700:sequence-specific DNA binding transcription factor activity;
ENSG00000008513	8852	1748	36.51	1292	33.91	8	133454848	133571940	-	ST3GAL1	ST3 beta-galactoside alpha-2%2C3-sialyltransferase 1 [Source:HGNC Symbol%3BAcc:HGNC:10862]	GO:0006468:protein phosphorylation;GO:0043687:post-translational protein modification;GO:0016266:O-glycan processing;GO:0018146:keratan sulfate biosynthetic process;	GO:0032580:Golgi cisterna membrane;GO:0030173:integral component of Golgi membrane;GO:0005576:extracellular region;GO:0016021:integral component of membrane;GO:0000139:Golgi membrane;	GO:0003836:beta-galactoside (CMP) alpha-2,3-sialyltransferase activity;GO:0008373:sialyltransferase activity;
ENSG00000008516	4246	797	34.7	510	27.91	16	3046561	3060726	+	MMP25	matrix metallopeptidase 25 [Source:HGNC Symbol%3BAcc:HGNC:14246]	GO:0006954:inflammatory response;GO:0060022:hard palate development;GO:0006508:proteolysis;	GO:0009986:cell surface;GO:0005886:plasma membrane;GO:0031225:anchored component of membrane;GO:0005578:proteinaceous extracellular matrix;	GO:0004222:metalloendopeptidase activity;GO:0005509:calcium ion binding;GO:0008270:zinc ion binding;
ENSG00000008517	3209	238	13.71	143	10.35	16	3065297	3082192	+	IL32	interleukin 32 [Source:HGNC Symbol%3BAcc:HGNC:16830]	GO:0006955:immune response;GO:0006952:defense response;GO:0007155:cell adhesion;	GO:0005615:extracellular space;	GO:0005125:cytokine activity;
ENSG00000008710	18534	1854	18.49	1822	22.84	16	2088708	2135898	-	PKD1	polycystin 1%2C transient receptor potential channel interacting [Source:HGNC Symbol%3BAcc:HGNC:9008]	GO:0007218:neuropeptide signaling pathway;GO:0006954:inflammatory response;GO:0033138:positive regulation of peptidyl-serine phosphorylation;GO:0030148:sphingolipid biosynthetic process;GO:0043123:positive regulation of I-kappaB kinase/NF-kappaB signaling;GO:0006915:apoptotic process;GO:0032092:positive regulation of protein binding;GO:0010837:regulation of keratinocyte proliferation;GO:0045669:p…	GO:0031512:motile primary cilium;GO:0005802:trans-Golgi network;GO:0005829:cytosol;GO:0016323:basolateral plasma membrane;GO:0005887:integral component of plasma membrane;GO:0005911:cell-cell junction;GO:0005794:Golgi apparatus;GO:0002133:polycystin complex;GO:0005634:nucleus;GO:0005938:cell cortex;GO:0005737:cytoplasm;GO:0016021:integral component of membrane;GO:0044444:cytoplasmic part;GO:00059…	GO:0030246:carbohydrate binding;GO:0005543:phospholipid binding;GO:0046872:metal ion binding;GO:0004697:protein kinase C activity;GO:0005261:cation channel activity;GO:0044325:ion channel binding;GO:0042802:identical protein binding;GO:0019904:protein domain specific binding;GO:0005524:ATP binding;GO:0019901:protein kinase binding;GO:0004674:protein serine/threonine kinase activity;GO:0043167:ion…
ENSG00000008735	5793	111	3.54	167	6.7	22	50600793	50613981	+	MAPK8IP2	mitogen-activated protein kinase 8 interacting protein 2 [Source:HGNC Symbol%3BAcc:HGNC:6883]	GO:0048813:dendrite morphogenesis;GO:0035176:social behavior;GO:0060079:regulation of excitatory postsynaptic membrane potential;GO:2000310:regulation of N-methyl-D-aspartate selective glutamate receptor activity;GO:2000311:regulation of alpha-amino-3-hydroxy-5-methyl-4-isoxazole propionate selective glutamate receptor activity;GO:0046958:nonassociative learning;GO:0045860:positive regulation of …	GO:0005737:cytoplasm;GO:0014069:postsynaptic density;	GO:0030295:protein kinase activator activity;GO:0019901:protein kinase binding;GO:0019894:kinesin binding;GO:0001540:beta-amyloid binding;GO:0005078:MAP-kinase scaffold activity;
ENSG00000008838	6962	282	7.49	179	5.97	17	40019097	40061215	-	MED24	mediator complex subunit 24 [Source:HGNC Symbol%3BAcc:HGNC:22963]	GO:0006367:transcription initiation from RNA polymerase II promoter;GO:0051291:protein heterooligomerization;GO:0030521:androgen receptor signaling pathway;GO:0019827:stem cell maintenance;GO:0045893:positive regulation of transcription, DNA-templated;	GO:0016592:mediator complex;	GO:0042809:vitamin D receptor binding;GO:0046966:thyroid hormone receptor binding;GO:0004402:histone acetyltransferase activity;GO:0001104:RNA polymerase II transcription cofactor activity;GO:0004872:receptor activity;GO:0030374:ligand-dependent nuclear receptor transcription coactivator activity;
ENSG00000008853	6611	216	6.04	271	9.52	8	22987417	23020199	+	RHOBTB2	Rho related BTB domain containing 2 [Source:HGNC Symbol%3BAcc:HGNC:18756]	GO:0051056:regulation of small GTPase mediated signal transduction;GO:0007264:small GTPase mediated signal transduction;	GO:0005886:plasma membrane;GO:0005829:cytosol;GO:0005622:intracellular;	GO:0005525:GTP binding;
ENSG00000008869	8238	191	4.29	86	2.43	2	36968383	37084372	-	HEATR5B	HEAT repeat containing 5B [Source:HGNC Symbol%3BAcc:HGNC:29273]	-	-	-
ENSG00000008952	7928	287	6.69	82	2.4	3	169966635	169998373	+	SEC62	SEC62 homolog%2C preprotein translocation factor [Source:HGNC Symbol%3BAcc:HGNC:11846]	GO:0015031:protein transport;	GO:0016021:integral component of membrane;GO:0045111:intermediate filament cytoskeleton;GO:0005783:endoplasmic reticulum;GO:0016235:aggresome;GO:0005791:rough endoplasmic reticulum;	GO:0008565:protein transporter activity;
ENSG00000008988	2907	2011	127.89	1291	103.18	8	56067295	56074581	-	RPS20	ribosomal protein S20 [Source:HGNC Symbol%3BAcc:HGNC:10405]	GO:0006413:translational initiation;GO:0019083:viral transcription;GO:0006414:translational elongation;GO:0006415:translational termination;GO:0006614:SRP-dependent cotranslational protein targeting to membrane;GO:0000184:nuclear-transcribed mRNA catabolic process, nonsense-mediated decay;GO:0006412:translation;	GO:0022627:cytosolic small ribosomal subunit;GO:0015935:small ribosomal subunit;	GO:0003723:RNA binding;GO:0003735:structural constituent of ribosome;
ENSG00000009307	5778	11883	380.21	6045	243.08	1	114716913	114758676	-	CSDE1	cold shock domain containing E1 [Source:HGNC Symbol%3BAcc:HGNC:29905]	GO:0006355:regulation of transcription, DNA-templated;GO:0008584:male gonad development;	GO:0005743:mitochondrial inner membrane;	GO:0003723:RNA binding;GO:0003677:DNA binding;
ENSG00000009335	9215	795	15.95	503	12.68	7	157138916	157269370	+	UBE3C	ubiquitin protein ligase E3C [Source:HGNC Symbol%3BAcc:HGNC:16803]	GO:0042787:protein ubiquitination involved in ubiquitin-dependent protein catabolic process;GO:0000209:protein polyubiquitination;GO:0016567:protein ubiquitination;	GO:0005737:cytoplasm;GO:0000502:proteasome complex;GO:0005634:nucleus;GO:0005622:intracellular;	GO:0005515:protein binding;GO:0004842:ubiquitin-protein transferase activity;
ENSG00000009413	12425	849	12.63	390	7.29	6	111299028	111483715	-	REV3L	REV3 like%2C DNA directed polymerase zeta catalytic subunit [Source:HGNC Symbol%3BAcc:HGNC:9968]	GO:0006261:DNA-dependent DNA replication;GO:0006297:nucleotide-excision repair, DNA gap filling;GO:0019985:translesion synthesis;	GO:0016035:zeta DNA polymerase complex;GO:0005694:chromosome;GO:0005634:nucleus;	GO:0003887:DNA-directed DNA polymerase activity;GO:0046872:metal ion binding;GO:0003677:DNA binding;GO:0051539:4 iron, 4 sulfur cluster binding;GO:0008408:3'-5' exonuclease activity;GO:0000166:nucleotide binding;
ENSG00000009694	12896	2	0.03	0	0	X	124375903	124963817	-	TENM1	teneurin transmembrane protein 1 [Source:HGNC Symbol%3BAcc:HGNC:8117]	GO:0090316:positive regulation of intracellular protein transport;GO:0007218:neuropeptide signaling pathway;GO:0033138:positive regulation of peptidyl-serine phosphorylation;GO:0006955:immune response;GO:0008285:negative regulation of cell proliferation;GO:0043406:positive regulation of MAP kinase activity;GO:0006950:response to stress;GO:0007399:nervous system development;GO:0030838:positive reg…	GO:0016607:nuclear speck;GO:0005576:extracellular region;GO:0005794:Golgi apparatus;GO:0005856:cytoskeleton;GO:0016363:nuclear matrix;GO:0048471:perinuclear region of cytoplasm;GO:0005783:endoplasmic reticulum;GO:0005887:integral component of plasma membrane;	GO:0046982:protein heterodimerization activity;GO:0008201:heparin binding;GO:0042803:protein homodimerization activity;
ENSG00000009709	6473	0	0	1	0.04	1	18630846	18748866	+	PAX7	paired box 7 [Source:HGNC Symbol%3BAcc:HGNC:8621]	GO:0014813:skeletal muscle satellite cell commitment;GO:0051216:cartilage development;GO:0043403:skeletal muscle tissue regeneration;GO:0021527:spinal cord association neuron differentiation;GO:0048706:embryonic skeletal system development;GO:0048663:neuron fate commitment;GO:0021904:dorsal/ventral neural tube patterning;GO:0006351:transcription, DNA-templated;GO:0043066:negative regulation of ap…	GO:0005634:nucleus;	GO:0043565:sequence-specific DNA binding;GO:0003700:sequence-specific DNA binding transcription factor activity;
ENSG00000009724	4257	118	5.12	66	3.6	1	11026523	11047239	-	MASP2	mannan binding lectin serine peptidase 2 [Source:HGNC Symbol%3BAcc:HGNC:6902]	GO:0006958:complement activation, classical pathway;GO:0001867:complement activation, lectin pathway;GO:0006508:proteolysis;	GO:0005576:extracellular region;	GO:0004252:serine-type endopeptidase activity;GO:0005509:calcium ion binding;GO:0048306:calcium-dependent protein binding;
ENSG00000009765	10362	0	0	3	0.07	6	150368892	150405969	+	IYD	iodotyrosine deiodinase [Source:HGNC Symbol%3BAcc:HGNC:21071]	GO:0006590:thyroid hormone generation;GO:0034641:cellular nitrogen compound metabolic process;GO:0055114:oxidation-reduction process;	GO:0005886:plasma membrane;GO:0016021:integral component of membrane;	GO:0004447:iodide peroxidase activity;
ENSG00000009780	4046	36	1.64	17	0.98	1	27725961	27763116	+	FAM76A	family with sequence similarity 76 member A [Source:HGNC Symbol%3BAcc:HGNC:28530]	-	-	-
ENSG00000009790	7750	0	0	0	0	1	209756032	209782320	+	TRAF3IP3	TRAF3 interacting protein 3 [Source:HGNC Symbol%3BAcc:HGNC:30766]	-	GO:0016021:integral component of membrane;	GO:0005515:protein binding;
ENSG00000009830	10007	363	6.71	310	7.2	14	77274956	77320883	-	POMT2	protein O-mannosyltransferase 2 [Source:HGNC Symbol%3BAcc:HGNC:19743]	GO:0006493:protein O-linked glycosylation;GO:0015671:oxygen transport;	GO:0005789:endoplasmic reticulum membrane;GO:0016021:integral component of membrane;GO:0044425:membrane part;	GO:0046872:metal ion binding;GO:0004169:dolichyl-phosphate-mannose-protein mannosyltransferase activity;GO:0000030:mannosyltransferase activity;GO:0005344:oxygen transporter activity;GO:0019825:oxygen binding;GO:0020037:heme binding;GO:0005506:iron ion binding;
ENSG00000009844	7258	199	5.07	61	1.95	6	142147162	142224685	+	VTA1	vesicle trafficking 1 [Source:HGNC Symbol%3BAcc:HGNC:20954]	GO:0016197:endosomal transport;GO:0015031:protein transport;	GO:0005829:cytosol;GO:0010008:endosome membrane;	GO:0005515:protein binding;
ENSG00000009950	4815	27	1.04	47	2.27	7	73593194	73624543	-	MLXIPL	MLX interacting protein like [Source:HGNC Symbol%3BAcc:HGNC:12744]	GO:0009653:anatomical structure morphogenesis;GO:0000122:negative regulation of transcription from RNA polymerase II promoter;GO:0055089:fatty acid homeostasis;GO:0045723:positive regulation of fatty acid biosynthetic process;GO:2000505:regulation of energy homeostasis;GO:0071157:negative regulation of cell cycle arrest;GO:0006112:energy reserve metabolic process;GO:0008284:positive regulation of…	GO:0005829:cytosol;GO:0005667:transcription factor complex;	GO:0046982:protein heterodimerization activity;GO:0003700:sequence-specific DNA binding transcription factor activity;GO:0042803:protein homodimerization activity;GO:0008134:transcription factor binding;GO:0035538:carbohydrate response element binding;
ENSG00000009954	7060	1657	43.39	1299	42.75	7	73440406	73522293	-	BAZ1B	bromodomain adjacent to zinc finger domain 1B [Source:HGNC Symbol%3BAcc:HGNC:961]	GO:0043044:ATP-dependent chromatin remodeling;GO:0003007:heart morphogenesis;GO:0034725:DNA replication-dependent nucleosome disassembly;GO:0048096:chromatin-mediated maintenance of transcription;GO:0006302:double-strand break repair;GO:0016572:histone phosphorylation;	GO:0000793:condensed chromosome;GO:0043596:nuclear replication fork;GO:0005721:pericentric heterochromatin;	GO:0042809:vitamin D receptor binding;GO:0008270:zinc ion binding;GO:0004715:non-membrane spanning protein tyrosine kinase activity;GO:0071884:vitamin D receptor activator activity;GO:0035173:histone kinase activity;GO:0003682:chromatin binding;GO:0005524:ATP binding;GO:0070577:lysine-acetylated histone binding;GO:0032947:protein complex scaffold;
ENSG00000010017	3618	279	14.26	198	12.72	6	13621498	13711835	-	RANBP9	RAN binding protein 9 [Source:HGNC Symbol%3BAcc:HGNC:13727]	GO:0007411:axon guidance;GO:0006606:protein import into nucleus;GO:0006461:protein complex assembly;GO:0007020:microtubule nucleation;	GO:0005829:cytosol;GO:0005875:microtubule associated complex;GO:0005643:nuclear pore;	GO:0008565:protein transporter activity;GO:0008536:Ran GTPase binding;GO:0042393:histone binding;
ENSG00000010030	2374	37	2.88	30	2.94	6	36354091	36387800	-	ETV7	ETS variant transcription factor 7 [Source:HGNC Symbol%3BAcc:HGNC:18160]	GO:0006355:regulation of transcription, DNA-templated;GO:0009887:organ morphogenesis;GO:0006366:transcription from RNA polymerase II promoter;	GO:0005730:nucleolus;	GO:0043565:sequence-specific DNA binding;GO:0005515:protein binding;GO:0003700:sequence-specific DNA binding transcription factor activity;
ENSG00000010072	5906	70	2.19	47	1.85	1	231337104	231355023	+	SPRTN	SprT-like N-terminal domain [Source:HGNC Symbol%3BAcc:HGNC:25356]	GO:0009411:response to UV;GO:0031398:positive regulation of protein ubiquitination;GO:0019985:translesion synthesis;	GO:0016607:nuclear speck;GO:0005694:chromosome;	GO:0070530:K63-linked polyubiquitin binding;GO:0046872:metal ion binding;GO:0003677:DNA binding;
ENSG00000010165	3831	405	19.54	435	26.38	1	171781660	171814023	+	EEF1AKNMT	eEF1A lysine and N-terminal methyltransferase [Source:HGNC Symbol%3BAcc:HGNC:24248]	-	-	GO:0008168:methyltransferase activity;
ENSG00000010219	7054	10	0.26	12	0.4	12	4562204	4615302	+	DYRK4	dual specificity tyrosine phosphorylation regulated kinase 4 [Source:HGNC Symbol%3BAcc:HGNC:3095]	GO:0006468:protein phosphorylation;	GO:0005794:Golgi apparatus;	GO:0046872:metal ion binding;GO:0004713:protein tyrosine kinase activity;GO:0004712:protein serine/threonine/tyrosine kinase activity;GO:0005524:ATP binding;GO:0004674:protein serine/threonine kinase activity;
ENSG00000010244	15834	465	5.43	239	3.51	17	32350117	32381886	+	ZNF207	zinc finger protein 207 [Source:HGNC Symbol%3BAcc:HGNC:12998]	GO:0006355:regulation of transcription, DNA-templated;GO:0051239:regulation of multicellular organismal process;GO:0035553:oxidative single-stranded RNA demethylation;GO:0035552:oxidative single-stranded DNA demethylation;GO:0006307:DNA dealkylation involved in DNA repair;GO:0042245:RNA repair;GO:0044707:single-multicellular organism process;	GO:0005730:nucleolus;GO:0005634:nucleus;	GO:0008270:zinc ion binding;GO:0003677:DNA binding;GO:0003700:sequence-specific DNA binding transcription factor activity;GO:0008201:heparin binding;GO:0008198:ferrous iron binding;GO:0035515:oxidative RNA demethylase activity;GO:0043734:DNA-N1-methyladenine dioxygenase activity;GO:0035516:oxidative DNA demethylase activity;
ENSG00000010256	3204	768	44.31	546	39.59	3	48599002	48610976	-	UQCRC1	ubiquinol-cytochrome c reductase core protein 1 [Source:HGNC Symbol%3BAcc:HGNC:12585]	GO:0006122:mitochondrial electron transport, ubiquinol to cytochrome c;GO:0043279:response to alkaloid;GO:0014823:response to activity;GO:0009060:aerobic respiration;GO:0044281:small molecule metabolic process;GO:0022904:respiratory electron transport chain;GO:0006119:oxidative phosphorylation;	GO:0005743:mitochondrial inner membrane;GO:0005750:mitochondrial respiratory chain complex III;GO:0005746:mitochondrial respiratory chain;	GO:0046872:metal ion binding;GO:0003824:catalytic activity;GO:0008121:ubiquinol-cytochrome-c reductase activity;GO:0032403:protein complex binding;
ENSG00000010270	4348	62	2.64	29	1.55	7	38178222	38230671	+	STARD3NL	STARD3 N-terminal like [Source:HGNC Symbol%3BAcc:HGNC:19169]	-	GO:0016021:integral component of membrane;GO:0031902:late endosome membrane;	-
ENSG00000010278	4165	538	23.88	322	17.96	12	6199715	6238271	+	CD9	CD9 molecule [Source:HGNC Symbol%3BAcc:HGNC:1709]	GO:0030168:platelet activation;GO:0009414:response to water deprivation;GO:0007155:cell adhesion;GO:0014003:oligodendrocyte development;GO:0006928:movement of cell or subcellular component;GO:0008285:negative regulation of cell proliferation;GO:0007420:brain development;GO:0030913:paranodal junction assembly;GO:0002576:platelet degranulation;GO:0007342:fusion of sperm to egg plasma membrane;GO:00…	GO:0009897:external side of plasma membrane;GO:0005887:integral component of plasma membrane;GO:0031092:platelet alpha granule membrane;GO:0016324:apical plasma membrane;GO:0042612:MHC class I protein complex;	GO:0005178:integrin binding;GO:0005515:protein binding;
ENSG00000010282	2888	3	0.19	0	0	3	42692663	42702824	-	HHATL	hedgehog acyltransferase like [Source:HGNC Symbol%3BAcc:HGNC:13242]	GO:0060262:negative regulation of N-terminal protein palmitoylation;	GO:0016021:integral component of membrane;GO:0048471:perinuclear region of cytoplasm;GO:0005789:endoplasmic reticulum membrane;	-
ENSG00000010292	6470	1278	36.52	805	28.91	12	6493356	6531955	+	NCAPD2	non-SMC condensin I complex subunit D2 [Source:HGNC Symbol%3BAcc:HGNC:24305]	GO:0007076:mitotic chromosome condensation;GO:0051301:cell division;	GO:0000228:nuclear chromosome;GO:0005730:nucleolus;GO:0000797:condensin core heterodimer;GO:0045120:pronucleus;GO:0005737:cytoplasm;	GO:0042393:histone binding;
ENSG00000010295	5203	366	13	192	8.57	12	6538375	6556083	-	IFFO1	intermediate filament family orphan 1 [Source:HGNC Symbol%3BAcc:HGNC:24970]	-	GO:0005882:intermediate filament;	-
ENSG00000010310	5069	10	0.36	2	0.09	19	45668221	45683722	+	GIPR	gastric inhibitory polypeptide receptor [Source:HGNC Symbol%3BAcc:HGNC:4271]	GO:0007190:activation of adenylate cyclase activity;GO:0006091:generation of precursor metabolites and energy;GO:0007584:response to nutrient;GO:0007166:cell surface receptor signaling pathway;GO:0007186:G-protein coupled receptor signaling pathway;GO:0031018:endocrine pancreas development;	GO:0016021:integral component of membrane;GO:0005886:plasma membrane;	GO:0016519:gastric inhibitory peptide receptor activity;
ENSG00000010318	3364	19	1.04	10	0.69	3	52410660	52423641	+	PHF7	PHD finger protein 7 [Source:HGNC Symbol%3BAcc:HGNC:18458]	-	GO:0005730:nucleolus;GO:0005794:Golgi apparatus;GO:0005886:plasma membrane;GO:0005634:nucleus;	GO:0008270:zinc ion binding;
ENSG00000010319	5047	7	0.26	32	1.47	3	52433035	52445103	-	SEMA3G	semaphorin 3G [Source:HGNC Symbol%3BAcc:HGNC:30400]	GO:0007275:multicellular organismal development;	GO:0016020:membrane;GO:0005576:extracellular region;	GO:0004872:receptor activity;
ENSG00000010322	9062	371	7.57	380	9.74	3	52455118	52493068	+	NISCH	nischarin [Source:HGNC Symbol%3BAcc:HGNC:18006]	GO:0030336:negative regulation of cell migration;GO:0006915:apoptotic process;GO:0008217:regulation of blood pressure;GO:0048243:norepinephrine secretion;GO:0030036:actin cytoskeleton organization;GO:0032228:regulation of synaptic transmission, GABAergic;GO:0006006:glucose metabolic process;GO:0016601:Rac protein signal transduction;GO:0044763:single-organism cellular process;GO:0050794:regulatio…	GO:0005829:cytosol;GO:0005769:early endosome;GO:0055037:recycling endosome;GO:0005886:plasma membrane;GO:0044444:cytoplasmic part;	GO:0035091:phosphatidylinositol binding;GO:0005178:integrin binding;GO:0008227:G-protein coupled amine receptor activity;
ENSG00000010327	10588	76	1.33	89	1.95	3	52495338	52524495	+	STAB1	stabilin 1 [Source:HGNC Symbol%3BAcc:HGNC:18628]	GO:0007267:cell-cell signaling;GO:0006954:inflammatory response;GO:0016525:negative regulation of angiogenesis;GO:0042742:defense response to bacterium;GO:0007155:cell adhesion;GO:0006898:receptor-mediated endocytosis;	GO:0005887:integral component of plasma membrane;	GO:0005041:low-density lipoprotein receptor activity;GO:0030169:low-density lipoprotein particle binding;GO:0005540:hyaluronic acid binding;GO:0005044:scavenger receptor activity;GO:0015035:protein disulfide oxidoreductase activity;
ENSG00000010361	2953	42	2.63	67	5.27	19	49806866	49817376	-	FUZ	fuzzy planar cell polarity protein [Source:HGNC Symbol%3BAcc:HGNC:26219]	GO:0048704:embryonic skeletal system morphogenesis;GO:0008589:regulation of smoothened signaling pathway;GO:0001942:hair follicle development;GO:0042384:cilium assembly;GO:0010172:embryonic body morphogenesis;GO:0001736:establishment of planar polarity;GO:0015031:protein transport;GO:0001843:neural tube closure;	GO:0005856:cytoskeleton;GO:0005737:cytoplasm;GO:0044424:intracellular part;	-
ENSG00000010379	4243	52	2.27	13	0.71	12	220621	262873	-	SLC6A13	solute carrier family 6 member 13 [Source:HGNC Symbol%3BAcc:HGNC:11046]	GO:0055085:transmembrane transport;GO:0007269:neurotransmitter secretion;GO:0006836:neurotransmitter transport;	GO:0005887:integral component of plasma membrane;	GO:0005328:neurotransmitter:sodium symporter activity;GO:0005332:gamma-aminobutyric acid:sodium symporter activity;GO:0042165:neurotransmitter binding;
ENSG00000010404	9294	171	3.4	124	3.1	X	149476988	149521096	-	IDS	iduronate 2-sulfatase [Source:HGNC Symbol%3BAcc:HGNC:5389]	GO:0005975:carbohydrate metabolic process;GO:0030207:chondroitin sulfate catabolic process;	GO:0043202:lysosomal lumen;	GO:0046872:metal ion binding;GO:0004423:iduronate-2-sulfatase activity;
ENSG00000010438	1664	0	0	0	0	9	33750466	33799231	+	PRSS3	serine protease 3 [Source:HGNC Symbol%3BAcc:HGNC:9486]	GO:0045087:innate immune response;GO:0043542:endothelial cell migration;GO:0031638:zymogen activation;GO:0006508:proteolysis;GO:0007586:digestion;	GO:0005615:extracellular space;	GO:0004252:serine-type endopeptidase activity;GO:0005515:protein binding;GO:0005509:calcium ion binding;
ENSG00000010539	7498	96	2.37	61	1.89	16	3222325	3236221	-	ZNF200	zinc finger protein 200 [Source:HGNC Symbol%3BAcc:HGNC:12993]	GO:0006355:regulation of transcription, DNA-templated;	GO:0005634:nucleus;	GO:0003676:nucleic acid binding;GO:0008270:zinc ion binding;
ENSG00000010610	4557	1	0.04	1	0.05	12	6786858	6820799	+	CD4	CD4 molecule [Source:HGNC Symbol%3BAcc:HGNC:1678]	GO:0007155:cell adhesion;GO:0006948:induction by virus of host cell-cell fusion;GO:0031295:T cell costimulation;GO:0045086:positive regulation of interleukin-2 biosynthetic process;GO:0050829:defense response to Gram-negative bacterium;GO:0030260:entry into host cell;GO:0045058:T cell selection;GO:0032507:maintenance of protein location in cell;GO:0050850:positive regulation of calcium-mediated s…	GO:0045121:membrane raft;GO:0005788:endoplasmic reticulum lumen;GO:0042101:T cell receptor complex;GO:0016021:integral component of membrane;GO:0005789:endoplasmic reticulum membrane;GO:0009897:external side of plasma membrane;GO:0005769:early endosome;	GO:0008270:zinc ion binding;GO:0019901:protein kinase binding;GO:0015026:coreceptor activity;GO:0005201:extracellular matrix structural constituent;GO:0001948:glycoprotein binding;GO:0042289:MHC class II protein binding;GO:0042803:protein homodimerization activity;GO:0004888:transmembrane signaling receptor activity;
ENSG00000010626	3052	39	2.36	20	1.52	12	6873569	6914241	+	LRRC23	leucine rich repeat containing 23 [Source:HGNC Symbol%3BAcc:HGNC:19138]	-	-	-
ENSG00000010671	4575	1	0.04	3	0.15	X	101349447	101390796	-	BTK	Bruton tyrosine kinase [Source:HGNC Symbol%3BAcc:HGNC:1133]	GO:0006468:protein phosphorylation;GO:0035556:intracellular signal transduction;GO:0050853:B cell receptor signaling pathway;GO:0048469:cell maturation;GO:0045579:positive regulation of B cell differentiation;GO:0002902:regulation of B cell apoptotic process;GO:0008063:Toll signaling pathway;GO:0034142:toll-like receptor 4 signaling pathway;GO:0034134:toll-like receptor 2 signaling pathway;GO:000…	GO:0005829:cytosol;GO:0043231:intracellular membrane-bounded organelle;GO:0045121:membrane raft;GO:0005886:plasma membrane;GO:0031410:cytoplasmic vesicle;GO:0005634:nucleus;GO:0048471:perinuclear region of cytoplasm;	GO:0005547:phosphatidylinositol-3,4,5-trisphosphate binding;GO:0042802:identical protein binding;GO:0005524:ATP binding;GO:0004713:protein tyrosine kinase activity;GO:0005543:phospholipid binding;GO:0004715:non-membrane spanning protein tyrosine kinase activity;GO:0046872:metal ion binding;
ENSG00000010704	5675	0	0	7	0.29	6	26087281	26098343	+	HFE	homeostatic iron regulator [Source:HGNC Symbol%3BAcc:HGNC:4886]	GO:0002474:antigen processing and presentation of peptide antigen via MHC class I;GO:0097459:iron ion import into cell;GO:0042446:hormone biosynthetic process;GO:0007565:female pregnancy;GO:0010106:cellular response to iron ion starvation;GO:0006879:cellular iron ion homeostasis;GO:0006955:immune response;GO:0006461:protein complex assembly;GO:0060586:multicellular organismal iron ion homeostasis;	GO:0045178:basal part of cell;GO:0031410:cytoplasmic vesicle;GO:0005769:early endosome;GO:0055037:recycling endosome;GO:0048471:perinuclear region of cytoplasm;GO:0045177:apical part of cell;GO:0042612:MHC class I protein complex;GO:0005887:integral component of plasma membrane;	GO:0005102:receptor binding;
ENSG00000010803	4447	135	5.61	103	5.38	1	41027200	41242154	-	SCMH1	Scm polycomb group protein homolog 1 [Source:HGNC Symbol%3BAcc:HGNC:19003]	GO:0016458:gene silencing;GO:0009952:anterior/posterior pattern specification;GO:0007283:spermatogenesis;GO:0009653:anatomical structure morphogenesis;GO:0045892:negative regulation of transcription, DNA-templated;GO:0006338:chromatin remodeling;	GO:0010369:chromocenter;GO:0005634:nucleus;	GO:0003677:DNA binding;GO:0003700:sequence-specific DNA binding transcription factor activity;
ENSG00000010810	7411	16	0.4	12	0.38	6	111660332	111873452	-	FYN	FYN proto-oncogene%2C Src family tyrosine kinase [Source:HGNC Symbol%3BAcc:HGNC:4037]	GO:0048813:dendrite morphogenesis;GO:0007631:feeding behavior;GO:0007411:axon guidance;GO:2001240:negative regulation of extrinsic apoptotic signaling pathway in absence of ligand;GO:0018108:peptidyl-tyrosine phosphorylation;GO:0042177:negative regulation of protein catabolic process;GO:0031295:T cell costimulation;GO:0030900:forebrain development;GO:0030168:platelet activation;GO:0045471:respons…	GO:0014069:postsynaptic density;GO:0005829:cytosol;GO:0005886:plasma membrane;GO:0005739:mitochondrion;GO:0005634:nucleus;GO:0005768:endosome;	GO:0043548:phosphatidylinositol 3-kinase binding;GO:0042609:CD4 receptor binding;GO:0046872:metal ion binding;GO:0042610:CD8 receptor binding;GO:0042608:T cell receptor binding;GO:0051428:peptide hormone receptor binding;GO:0044325:ion channel binding;GO:0042802:identical protein binding;GO:0005524:ATP binding;GO:0015631:tubulin binding;GO:0001948:glycoprotein binding;GO:0004715:non-membrane span…
ENSG00000010818	10655	355	6.16	277	6.04	6	142751469	142956698	-	HIVEP2	HIVEP zinc finger 2 [Source:HGNC Symbol%3BAcc:HGNC:4921]	GO:0006355:regulation of transcription, DNA-templated;	GO:0005634:nucleus;	GO:0003677:DNA binding;GO:0008270:zinc ion binding;
ENSG00000010932	3602	0	0	0	0	1	171248471	171285978	+	FMO1	flavin containing dimethylaniline monoxygenase 1 [Source:HGNC Symbol%3BAcc:HGNC:3769]	GO:0070995:NADPH oxidation;GO:0009404:toxin metabolic process;GO:0006082:organic acid metabolic process;GO:0006805:xenobiotic metabolic process;GO:0006970:response to osmotic stress;GO:0032496:response to lipopolysaccharide;	GO:0031227:intrinsic component of endoplasmic reticulum membrane;GO:0016021:integral component of membrane;GO:0005788:endoplasmic reticulum lumen;	GO:0050660:flavin adenine dinucleotide binding;GO:0050661:NADP binding;GO:0004499:N,N-dimethylaniline monooxygenase activity;
ENSG00000011007	5391	464	15.91	289	12.46	1	23743155	23762059	+	ELOA	elongin A [Source:HGNC Symbol%3BAcc:HGNC:11620]	GO:0006357:regulation of transcription from RNA polymerase II promoter;GO:0050434:positive regulation of viral transcription;GO:0006368:transcription elongation from RNA polymerase II promoter;	GO:0016021:integral component of membrane;GO:0005654:nucleoplasm;	GO:0003677:DNA binding;
ENSG00000011009	2021	171	15.64	152	17.47	1	23791145	23795539	+	LYPLA2	lysophospholipase 2 [Source:HGNC Symbol%3BAcc:HGNC:6738]	GO:0006631:fatty acid metabolic process;	GO:0005737:cytoplasm;	GO:0016787:hydrolase activity;
ENSG00000011021	8173	153	3.46	97	2.76	1	11806096	11848079	+	CLCN6	chloride voltage-gated channel 6 [Source:HGNC Symbol%3BAcc:HGNC:2024]	GO:0055085:transmembrane transport;GO:0006821:chloride transport;GO:0007165:signal transduction;GO:0006884:cell volume homeostasis;	GO:0016021:integral component of membrane;GO:0010008:endosome membrane;	GO:0005247:voltage-gated chloride channel activity;GO:0005524:ATP binding;GO:0015297:antiporter activity;
ENSG00000011028	6591	457	12.82	407	14.35	17	62627670	62693597	+	MRC2	mannose receptor C type 2 [Source:HGNC Symbol%3BAcc:HGNC:16875]	GO:0006897:endocytosis;	GO:0016021:integral component of membrane;	GO:0030246:carbohydrate binding;
ENSG00000011052	1241	0	0	0	0	17	51153590	51171744	+	NME1-NME2	NME1-NME2 readthrough [Source:HGNC Symbol%3BAcc:HGNC:33531]	GO:0007155:cell adhesion;GO:0043066:negative regulation of apoptotic process;GO:0006241:CTP biosynthetic process;GO:0006355:regulation of transcription, DNA-templated;GO:0006165:nucleoside diphosphate phosphorylation;GO:0045618:positive regulation of keratinocyte differentiation;GO:0015949:nucleobase-containing small molecule interconversion;GO:0006183:GTP biosynthetic process;GO:0006228:UTP bios…	GO:0030027:lamellipodium;GO:0005829:cytosol;GO:0001726:ruffle;GO:0005634:nucleus;	GO:0004673:protein histidine kinase activity;GO:0005515:protein binding;GO:0004550:nucleoside diphosphate kinase activity;GO:0046872:metal ion binding;GO:0003677:DNA binding;GO:0003700:sequence-specific DNA binding transcription factor activity;GO:0005524:ATP binding;
ENSG00000011083	4277	1	0.04	0	0	5	150190062	150222788	+	SLC6A7	solute carrier family 6 member 7 [Source:HGNC Symbol%3BAcc:HGNC:11054]	GO:0055085:transmembrane transport;GO:0015824:proline transport;GO:0006836:neurotransmitter transport;GO:0035524:proline transmembrane transport;	GO:0005887:integral component of plasma membrane;	GO:0005328:neurotransmitter:sodium symporter activity;GO:0015193:L-proline transmembrane transporter activity;
ENSG00000011105	6905	51	1.37	46	1.55	12	3077355	3286564	+	TSPAN9	tetraspanin 9 [Source:HGNC Symbol%3BAcc:HGNC:21640]	-	GO:0016021:integral component of membrane;GO:0005887:integral component of plasma membrane;	-
ENSG00000011114	11333	444	7.24	197	4.04	14	93237550	93333092	-	BTBD7	BTB domain containing 7 [Source:HGNC Symbol%3BAcc:HGNC:18269]	-	-	-
ENSG00000011132	5596	93	3.07	92	3.82	19	3750772	3761692	-	APBA3	amyloid beta precursor protein binding family A member 3 [Source:HGNC Symbol%3BAcc:HGNC:580]	GO:0035556:intracellular signal transduction;GO:0010468:regulation of gene expression;GO:0001701:in utero embryonic development;GO:0007268:synaptic transmission;GO:0043086:negative regulation of catalytic activity;GO:0015031:protein transport;	GO:0016020:membrane;GO:0048471:perinuclear region of cytoplasm;	GO:0001540:beta-amyloid binding;GO:0019899:enzyme binding;GO:0004857:enzyme inhibitor activity;
ENSG00000011143	4215	153	6.71	71	3.91	17	58205441	58219605	-	MKS1	MKS transition zone complex subunit 1 [Source:HGNC Symbol%3BAcc:HGNC:7121]	GO:0048754:branching morphogenesis of an epithelial tube;GO:0042384:cilium assembly;	GO:0005813:centrosome;GO:0005737:cytoplasm;GO:0036038:TCTN-B9D complex;	GO:0005515:protein binding;
ENSG00000011198	7539	113	2.77	95	2.93	3	43690108	43734371	+	ABHD5	abhydrolase domain containing 5%2C lysophosphatidic acid acyltransferase [Source:HGNC Symbol%3BAcc:HGNC:21396]	GO:0051006:positive regulation of lipoprotein lipase activity;GO:0006631:fatty acid metabolic process;GO:0006508:proteolysis;GO:0030154:cell differentiation;GO:0006654:phosphatidic acid biosynthetic process;GO:0010898:positive regulation of triglyceride catabolic process;GO:0010891:negative regulation of sequestering of triglyceride;GO:0044281:small molecule metabolic process;	GO:0005829:cytosol;GO:0005811:lipid particle;	GO:0008233:peptidase activity;GO:0042171:lysophosphatidic acid acyltransferase activity;GO:0003841:1-acylglycerol-3-phosphate O-acyltransferase activity;GO:0004806:triglyceride lipase activity;
ENSG00000011201	7082	2	0.05	0	0	X	8528874	8732137	-	ANOS1	anosmin 1 [Source:HGNC Symbol%3BAcc:HGNC:6211]	GO:0007411:axon guidance;GO:0007155:cell adhesion;GO:0006928:movement of cell or subcellular component;	GO:0005615:extracellular space;GO:0005578:proteinaceous extracellular matrix;GO:0005886:plasma membrane;	GO:0004867:serine-type endopeptidase inhibitor activity;GO:0005515:protein binding;GO:0008201:heparin binding;GO:0005201:extracellular matrix structural constituent;
ENSG00000011243	5079	804	29.27	706	32.3	19	15380050	15419141	-	AKAP8L	A-kinase anchoring protein 8 like [Source:HGNC Symbol%3BAcc:HGNC:29857]	GO:0000278:mitotic cell cycle;GO:0006357:regulation of transcription from RNA polymerase II promoter;GO:0016310:phosphorylation;GO:0022402:cell cycle process;GO:0048522:positive regulation of cellular process;GO:0016573:histone acetylation;GO:0032968:positive regulation of transcription elongation from RNA polymerase II promoter;GO:0010971:positive regulation of G2/M transition of mitotic cell cy…	GO:0000228:nuclear chromosome;GO:0016363:nuclear matrix;GO:0005737:cytoplasm;GO:0000794:condensed nuclear chromosome;GO:0000790:nuclear chromatin;	GO:0005488:binding;GO:0017151:DEAD/H-box RNA helicase binding;GO:0005515:protein binding;GO:0016301:kinase activity;GO:0008270:zinc ion binding;GO:0003677:DNA binding;
ENSG00000011258	7184	325	8.36	185	5.98	17	51177425	51260163	-	MBTD1	mbt domain containing 1 [Source:HGNC Symbol%3BAcc:HGNC:19866]	GO:0016568:chromatin modification;GO:0006355:regulation of transcription, DNA-templated;	GO:0005634:nucleus;	GO:0008270:zinc ion binding;
ENSG00000011260	2703	503	34.4	444	38.16	17	51260546	51297936	+	UTP18	UTP18 small subunit processome component [Source:HGNC Symbol%3BAcc:HGNC:24274]	GO:0006364:rRNA processing;	GO:0005730:nucleolus;	-
ENSG00000011275	7576	541	13.2	317	9.72	7	5620047	5781696	-	RNF216	ring finger protein 216 [Source:HGNC Symbol%3BAcc:HGNC:21698]	GO:0043161:proteasome-mediated ubiquitin-dependent protein catabolic process;GO:0032648:regulation of interferon-beta production;GO:0006915:apoptotic process;GO:0070936:protein K48-linked ubiquitination;GO:0050691:regulation of defense response to virus by host;GO:0019048:modulation by virus of host morphology or physiology;	GO:0005730:nucleolus;GO:0005737:cytoplasm;	GO:0008270:zinc ion binding;GO:0016874:ligase activity;GO:0005515:protein binding;
ENSG00000011295	6054	284	8.67	271	10.4	17	15999784	16045015	+	TTC19	tetratricopeptide repeat domain 19 [Source:HGNC Symbol%3BAcc:HGNC:26006]	GO:0000910:cytokinesis;GO:0034551:mitochondrial respiratory chain complex III assembly;GO:0007049:cell cycle;	GO:0005743:mitochondrial inner membrane;GO:0030496:midbody;GO:0005813:centrosome;	GO:0005515:protein binding;
ENSG00000011304	6883	2533	68.04	1865	62.95	19	797075	812327	+	PTBP1	polypyrimidine tract binding protein 1 [Source:HGNC Symbol%3BAcc:HGNC:9583]	GO:0000381:regulation of alternative mRNA splicing, via spliceosome;GO:0048025:negative regulation of mRNA splicing, via spliceosome;GO:0051148:negative regulation of muscle cell differentiation;GO:0006397:mRNA processing;	GO:0005730:nucleolus;GO:0005654:nucleoplasm;GO:0005634:nucleus;	GO:0008187:poly-pyrimidine tract binding;GO:0036002:pre-mRNA binding;GO:0005515:protein binding;GO:0000166:nucleotide binding;GO:0003723:RNA binding;
ENSG00000011332	4800	42	1.62	44	2.13	19	38211006	38229714	-	DPF1	double PHD fingers 1 [Source:HGNC Symbol%3BAcc:HGNC:20225]	GO:0006355:regulation of transcription, DNA-templated;GO:0007399:nervous system development;	GO:0071565:nBAF complex;GO:0005737:cytoplasm;	GO:0008270:zinc ion binding;GO:0003676:nucleic acid binding;
ENSG00000011347	7552	143	3.5	146	4.49	11	61513714	61581148	-	SYT7	synaptotagmin 7 [Source:HGNC Symbol%3BAcc:HGNC:11514]	GO:0050796:regulation of insulin secretion;GO:0001778:plasma membrane repair;GO:0017158:regulation of calcium ion-dependent exocytosis;	GO:0030054:cell junction;GO:0005764:lysosome;GO:0016021:integral component of membrane;GO:0030672:synaptic vesicle membrane;GO:0005886:plasma membrane;	GO:0005509:calcium ion binding;GO:0005215:transporter activity;
ENSG00000011376	12407	156	2.32	106	1.99	3	45388561	45554726	+	LARS2	leucyl-tRNA synthetase 2%2C mitochondrial [Source:HGNC Symbol%3BAcc:HGNC:17095]	GO:0006450:regulation of translational fidelity;GO:0006429:leucyl-tRNA aminoacylation;	GO:0005737:cytoplasm;GO:0005739:mitochondrion;GO:0005759:mitochondrial matrix;	GO:0002161:aminoacyl-tRNA editing activity;GO:0004823:leucine-tRNA ligase activity;GO:0005524:ATP binding;
ENSG00000011405	9204	315	6.33	172	4.34	11	17077730	17207983	-	PIK3C2A	phosphatidylinositol-4-phosphate 3-kinase catalytic subunit type 2 alpha [Source:HGNC Symbol%3BAcc:HGNC:8971]	GO:0008286:insulin receptor signaling pathway;GO:0048268:clathrin coat assembly;GO:0006887:exocytosis;GO:0007173:epidermal growth factor receptor signaling pathway;GO:0048015:phosphatidylinositol-mediated signaling;GO:0006897:endocytosis;GO:0044281:small molecule metabolic process;GO:0048008:platelet-derived growth factor receptor signaling pathway;GO:0006661:phosphatidylinositol biosynthetic pro…	GO:0005942:phosphatidylinositol 3-kinase complex;GO:0005794:Golgi apparatus;GO:0030136:clathrin-coated vesicle;GO:0005886:plasma membrane;GO:0005634:nucleus;	GO:0016303:1-phosphatidylinositol-3-kinase activity;GO:0035091:phosphatidylinositol binding;GO:0005524:ATP binding;GO:0035005:1-phosphatidylinositol-4-phosphate 3-kinase activity;
ENSG00000011422	4457	17	0.71	34	1.77	19	43646095	43670547	-	PLAUR	plasminogen activator%2C urokinase receptor [Source:HGNC Symbol%3BAcc:HGNC:9053]	GO:0006501:C-terminal protein lipidation;GO:0016255:attachment of GPI anchor to protein;GO:0042730:fibrinolysis;GO:0006935:chemotaxis;GO:0006928:movement of cell or subcellular component;GO:0030162:regulation of proteolysis;GO:0007165:signal transduction;	GO:0019898:extrinsic component of membrane;GO:0009986:cell surface;GO:0005788:endoplasmic reticulum lumen;GO:0005576:extracellular region;GO:0031225:anchored component of membrane;GO:0005789:endoplasmic reticulum membrane;GO:0005887:integral component of plasma membrane;GO:0016021:integral component of membrane;GO:0005886:plasma membrane;	GO:0030377:urokinase plasminogen activator receptor activity;GO:0019899:enzyme binding;
ENSG00000011426	5997	630	19.42	387	14.99	7	36389821	36453791	+	ANLN	anillin actin binding protein [Source:HGNC Symbol%3BAcc:HGNC:14082]	GO:0000910:cytokinesis;GO:0000921:septin ring assembly;GO:0007067:mitotic nuclear division;GO:0007096:regulation of exit from mitosis;	GO:0005826:actomyosin contractile ring;GO:0005634:nucleus;	GO:0005543:phospholipid binding;GO:0003779:actin binding;
ENSG00000011451	10037	700	12.89	938	21.71	19	15419978	15449956	-	WIZ	WIZ zinc finger [Source:HGNC Symbol%3BAcc:HGNC:30917]	-	GO:0005634:nucleus;	GO:0008270:zinc ion binding;
ENSG00000011454	7656	833	20.12	323	9.8	9	122940833	123104866	+	RABGAP1	RAB GTPase activating protein 1 [Source:HGNC Symbol%3BAcc:HGNC:17155]	GO:0007049:cell cycle;	GO:0005829:cytosol;GO:0005813:centrosome;GO:0005875:microtubule associated complex;GO:0005622:intracellular;GO:0005856:cytoskeleton;GO:0005737:cytoplasm;	GO:0003677:DNA binding;GO:0015631:tubulin binding;
ENSG00000011465	12941	0	0	19	0.34	12	91140484	91183217	-	DCN	decorin [Source:HGNC Symbol%3BAcc:HGNC:2705]	GO:0030207:chondroitin sulfate catabolic process;GO:0032496:response to lipopolysaccharide;GO:0001822:kidney development;GO:0009612:response to mechanical stimulus;GO:0007568:aging;GO:0001890:placenta development;GO:0042060:wound healing;GO:0005975:carbohydrate metabolic process;GO:0007519:skeletal muscle tissue development;GO:0019800:peptide cross-linking via chondroitin 4-sulfate glycosaminogly…	GO:0005615:extracellular space;GO:0005589:collagen type VI trimer;GO:0005796:Golgi lumen;GO:0043202:lysosomal lumen;	GO:0050840:extracellular matrix binding;GO:0047485:protein N-terminus binding;GO:0005539:glycosaminoglycan binding;GO:0005518:collagen binding;
ENSG00000011478	2213	97	8.1	143	15.01	19	45692666	45703989	+	QPCTL	glutaminyl-peptide cyclotransferase like [Source:HGNC Symbol%3BAcc:HGNC:25952]	GO:0017186:peptidyl-pyroglutamic acid biosynthetic process, using glutaminyl-peptide cyclotransferase;GO:0006508:proteolysis;	GO:0000139:Golgi membrane;GO:0016021:integral component of membrane;	GO:0008233:peptidase activity;GO:0016603:glutaminyl-peptide cyclotransferase activity;GO:0008270:zinc ion binding;
ENSG00000011485	7089	367	9.57	332	10.88	19	46347087	46392981	+	PPP5C	protein phosphatase 5 catalytic subunit [Source:HGNC Symbol%3BAcc:HGNC:9322]	GO:0006470:protein dephosphorylation;GO:0051291:protein heterooligomerization;GO:0043123:positive regulation of I-kappaB kinase/NF-kappaB signaling;GO:0007067:mitotic nuclear division;GO:0006351:transcription, DNA-templated;GO:0043278:response to morphine;GO:0050896:response to stimulus;GO:0044763:single-organism cellular process;	GO:0005829:cytosol;GO:0043005:neuron projection;GO:0043025:neuronal cell body;GO:0005794:Golgi apparatus;GO:0005634:nucleus;GO:0005737:cytoplasm;	GO:0004871:signal transducer activity;GO:0046872:metal ion binding;GO:0042802:identical protein binding;GO:0004722:protein serine/threonine phosphatase activity;GO:0005488:binding;
ENSG00000011523	8623	49	1.05	91	2.45	2	65056366	65087004	+	CEP68	centrosomal protein 68 [Source:HGNC Symbol%3BAcc:HGNC:29076]	GO:0051297:centrosome organization;	GO:0005737:cytoplasm;GO:0005813:centrosome;GO:0005578:proteinaceous extracellular matrix;	GO:0005509:calcium ion binding;
ENSG00000011566	6056	308	9.4	131	5.03	2	39249266	39437301	-	MAP4K3	mitogen-activated protein kinase kinase kinase kinase 3 [Source:HGNC Symbol%3BAcc:HGNC:6865]	GO:0007254:JNK cascade;GO:0006468:protein phosphorylation;	-	GO:0005515:protein binding;GO:0005524:ATP binding;GO:0004674:protein serine/threonine kinase activity;
ENSG00000011590	2739	0	0	0	0	19	35704558	35717038	+	ZBTB32	zinc finger and BTB domain containing 32 [Source:HGNC Symbol%3BAcc:HGNC:16763]	GO:0006281:DNA repair;GO:0030097:hemopoiesis;GO:0000122:negative regulation of transcription from RNA polymerase II promoter;GO:0042098:T cell proliferation;GO:0001817:regulation of cytokine production;GO:0002376:immune system process;GO:0044707:single-multicellular organism process;	GO:0000228:nuclear chromosome;GO:0005654:nucleoplasm;	GO:0008270:zinc ion binding;GO:0003677:DNA binding;GO:0003714:transcription corepressor activity;GO:0005515:protein binding;
ENSG00000011600	907	1	0.2	0	0	19	35904401	35908295	-	TYROBP	transmembrane immune signaling adaptor TYROBP [Source:HGNC Symbol%3BAcc:HGNC:12449]	GO:0050776:regulation of immune response;GO:0007411:axon guidance;GO:0035556:intracellular signal transduction;GO:0007229:integrin-mediated signaling pathway;GO:0002283:neutrophil activation involved in immune response;GO:0002281:macrophage activation involved in immune response;GO:0006968:cellular defense response;GO:0002275:myeloid cell activation involved in immune response;GO:0016310:phosphor…	GO:0005887:integral component of plasma membrane;	GO:0042802:identical protein binding;GO:0005057:receptor signaling protein activity;GO:0016301:kinase activity;
ENSG00000011638	2558	198	14.31	195	17.71	16	21158377	21180616	+	TMEM159	transmembrane protein 159 [Source:HGNC Symbol%3BAcc:HGNC:30136]	-	GO:0016021:integral component of membrane;	-
ENSG00000011677	4150	0	0	0	0	X	152166234	152451315	-	GABRA3	gamma-aminobutyric acid type A receptor subunit alpha3 [Source:HGNC Symbol%3BAcc:HGNC:4077]	GO:0007214:gamma-aminobutyric acid signaling pathway;GO:0006821:chloride transport;GO:0007268:synaptic transmission;GO:0034220:ion transmembrane transport;	GO:0030054:cell junction;GO:0034707:chloride channel complex;GO:0045211:postsynaptic membrane;GO:0005887:integral component of plasma membrane;GO:0005886:plasma membrane;GO:0016021:integral component of membrane;	GO:0008503:benzodiazepine receptor activity;GO:0005230:extracellular ligand-gated ion channel activity;GO:0004890:GABA-A receptor activity;GO:0005254:chloride channel activity;
ENSG00000012048	9306	383	7.61	197	4.92	17	43044295	43170245	-	BRCA1	BRCA1 DNA repair associated [Source:HGNC Symbol%3BAcc:HGNC:1100]	GO:0009048:dosage compensation by inactivation of X chromosome;GO:0045892:negative regulation of transcription, DNA-templated;GO:0071681:cellular response to indole-3-methanol;GO:0051573:negative regulation of histone H3-K9 methylation;GO:0006301:postreplication repair;GO:0030521:androgen receptor signaling pathway;GO:0045739:positive regulation of DNA repair;GO:0043009:chordate embryonic develop…	GO:0030529:ribonucleoprotein complex;GO:0005925:focal adhesion;GO:0031436:BRCA1-BARD1 complex;GO:0005654:nucleoplasm;GO:0008274:gamma-tubulin ring complex;GO:0005886:plasma membrane;GO:0031941:filamentous actin;GO:0000794:condensed nuclear chromosome;GO:0070531:BRCA1-A complex;GO:0001726:ruffle;GO:0005694:chromosome;GO:0043259:laminin-10 complex;GO:0005615:extracellular space;GO:0043260:laminin-1…	GO:0031625:ubiquitin protein ligase binding;GO:0044212:transcription regulatory region DNA binding;GO:0003713:transcription coactivator activity;GO:0004842:ubiquitin-protein transferase activity;GO:0050681:androgen receptor binding;GO:0008270:zinc ion binding;GO:0015631:tubulin binding;GO:0003723:RNA binding;GO:0003684:damaged DNA binding;GO:0005178:integrin binding;GO:0005198:structural molecule…
ENSG00000012061	5575	140	4.64	161	6.71	19	45407334	45478828	-	ERCC1	ERCC excision repair 1%2C endonuclease non-catalytic subunit [Source:HGNC Symbol%3BAcc:HGNC:3433]	GO:0000720:pyrimidine dimer repair by nucleotide-excision repair;GO:0000718:nucleotide-excision repair, DNA damage removal;GO:0009650:UV protection;GO:0006312:mitotic recombination;GO:0010165:response to X-ray;GO:0009744:response to sucrose;GO:0032205:negative regulation of telomere maintenance;GO:0048568:embryonic organ development;GO:0043066:negative regulation of apoptotic process;GO:0035166:p…	GO:0005654:nucleoplasm;GO:0000784:nuclear chromosome, telomeric region;GO:0005737:cytoplasm;GO:0005730:nucleolus;GO:0000109:nucleotide-excision repair complex;GO:0000120:RNA polymerase I transcription factor complex;GO:0005739:mitochondrion;	GO:0003684:damaged DNA binding;GO:0008022:protein C-terminus binding;GO:0003697:single-stranded DNA binding;GO:0019904:protein domain specific binding;GO:0000014:single-stranded DNA endodeoxyribonuclease activity;
ENSG00000012124	6165	67	2.01	98	3.69	19	35319261	35347361	+	CD22	CD22 molecule [Source:HGNC Symbol%3BAcc:HGNC:1643]	GO:0007155:cell adhesion;GO:0017144:drug metabolic process;GO:0017187:peptidyl-glutamic acid carboxylation;GO:0043687:post-translational protein modification;	GO:0005887:integral component of plasma membrane;GO:0009897:external side of plasma membrane;GO:0005789:endoplasmic reticulum membrane;GO:0016021:integral component of membrane;	GO:0005515:protein binding;GO:0047057:vitamin-K-epoxide reductase (warfarin-sensitive) activity;
ENSG00000012171	5768	674	21.6	900	36.25	3	50267558	50277546	+	SEMA3B	semaphorin 3B [Source:HGNC Symbol%3BAcc:HGNC:10724]	GO:0007411:axon guidance;GO:0007267:cell-cell signaling;	GO:0005576:extracellular region;GO:0016020:membrane;GO:0005783:endoplasmic reticulum;	GO:0004872:receptor activity;
ENSG00000012174	8945	140	2.89	79	2.05	X	21839617	21885423	+	MBTPS2	membrane bound transcription factor peptidase%2C site 2 [Source:HGNC Symbol%3BAcc:HGNC:15455]	GO:0006987:activation of signaling protein activity involved in unfolded protein response;GO:0006508:proteolysis;GO:0008203:cholesterol metabolic process;	GO:0016021:integral component of membrane;GO:0000139:Golgi membrane;	GO:0046872:metal ion binding;GO:0004222:metalloendopeptidase activity;
ENSG00000012211	3656	135	6.83	98	6.23	X	49174802	49186528	-	PRICKLE3	prickle planar cell polarity protein 3 [Source:HGNC Symbol%3BAcc:HGNC:6645]	-	-	GO:0008270:zinc ion binding;GO:0005515:protein binding;
ENSG00000012223	3989	2	0.09	5	0.29	3	46435645	46485234	-	LTF	lactotransferrin [Source:HGNC Symbol%3BAcc:HGNC:6720]	GO:0006879:cellular iron ion homeostasis;GO:0006826:iron ion transport;GO:0033214:iron assimilation by chelation and transport;GO:0090382:phagosome maturation;GO:0052572:response to host immune response;GO:0006959:humoral immune response;GO:0006355:regulation of transcription, DNA-templated;GO:0042742:defense response to bacterium;GO:0006508:proteolysis;	GO:0005576:extracellular region;GO:0030141:secretory granule;GO:0097013:phagocytic vesicle lumen;GO:0005634:nucleus;	GO:0008199:ferric iron binding;GO:0005515:protein binding;GO:0004252:serine-type endopeptidase activity;GO:0008201:heparin binding;GO:0003677:DNA binding;
ENSG00000012232	13046	296	4.19	214	3.81	8	28600469	28755599	+	EXTL3	exostosin like glycosyltransferase 3 [Source:HGNC Symbol%3BAcc:HGNC:3518]	GO:0030307:positive regulation of cell growth;GO:0006987:activation of signaling protein activity involved in unfolded protein response;GO:0015012:heparan sulfate proteoglycan biosynthetic process;GO:0035118:embryonic pectoral fin morphogenesis;GO:0045743:positive regulation of fibroblast growth factor receptor signaling pathway;GO:0033564:anterior/posterior axon guidance;GO:0031290:retinal gangl…	GO:0016021:integral component of membrane;GO:0031227:intrinsic component of endoplasmic reticulum membrane;GO:0044425:membrane part;	GO:0001888:glucuronyl-galactosyl-proteoglycan 4-alpha-N-acetylglucosaminyltransferase activity;GO:0046872:metal ion binding;GO:0004725:protein tyrosine phosphatase activity;GO:0016758:transferase activity, transferring hexosyl groups;
ENSG00000012504	3628	1	0.05	0	0	12	100473708	100564414	+	NR1H4	nuclear receptor subfamily 1 group H member 4 [Source:HGNC Symbol%3BAcc:HGNC:7967]	GO:0006367:transcription initiation from RNA polymerase II promoter;GO:0009749:response to glucose;GO:0032496:response to lipopolysaccharide;GO:0000122:negative regulation of transcription from RNA polymerase II promoter;GO:0001080:nitrogen catabolite activation of transcription from RNA polymerase II promoter;GO:0090181:regulation of cholesterol metabolic process;GO:0034255:regulation of urea me…	GO:0005654:nucleoplasm;GO:0005719:nuclear euchromatin;	GO:0046965:retinoid X receptor binding;GO:0000980:RNA polymerase II distal enhancer sequence-specific DNA binding;GO:0003714:transcription corepressor activity;GO:0008270:zinc ion binding;GO:0003707:steroid hormone receptor activity;GO:0001190:RNA polymerase II transcription factor binding transcription factor activity involved in positive regulation of transcription;GO:0003705:RNA polymerase II …
ENSG00000012660	3813	152	7.37	98	5.97	6	53267398	53349179	-	ELOVL5	ELOVL fatty acid elongase 5 [Source:HGNC Symbol%3BAcc:HGNC:21308]	GO:0035338:long-chain fatty-acyl-CoA biosynthetic process;GO:0043651:linoleic acid metabolic process;GO:0036109:alpha-linolenic acid metabolic process;GO:0034625:fatty acid elongation, monounsaturated fatty acid;GO:0019432:triglyceride biosynthetic process;GO:0042761:very long-chain fatty acid biosynthetic process;GO:0034626:fatty acid elongation, polyunsaturated fatty acid;	GO:0016021:integral component of membrane;GO:0005789:endoplasmic reticulum membrane;	GO:0009922:fatty acid elongase activity;GO:0005515:protein binding;
ENSG00000012779	3730	11	0.55	5	0.31	10	45374176	45446119	+	ALOX5	arachidonate 5-lipoxygenase [Source:HGNC Symbol%3BAcc:HGNC:435]	GO:0019370:leukotriene biosynthetic process;GO:0002540:leukotriene production involved in inflammatory response;	GO:0005829:cytosol;GO:0016363:nuclear matrix;GO:0005641:nuclear envelope lumen;GO:0031965:nuclear membrane;	GO:0005515:protein binding;GO:0016165:linoleate 13S-lipoxygenase activity;GO:0005506:iron ion binding;GO:0004051:arachidonate 5-lipoxygenase activity;
ENSG00000012817	9463	0	0	0	0	Y	19703865	19744939	-	KDM5D	lysine demethylase 5D [Source:HGNC Symbol%3BAcc:HGNC:11115]	GO:0055114:oxidation-reduction process;GO:0034720:histone H3-K4 demethylation;GO:0007283:spermatogenesis;GO:0008152:metabolic process;GO:0044710:single-organism metabolic process;	GO:0005634:nucleus;GO:0005622:intracellular;	GO:0032453:histone demethylase activity (H3-K4 specific);GO:0008270:zinc ion binding;GO:0016706:oxidoreductase activity, acting on paired donors, with incorporation or reduction of molecular oxygen, 2-oxoglutarate as one donor, and incorporation of one atom each of oxygen into both donors;GO:0016702:oxidoreductase activity, acting on single donors with incorporation of molecular oxygen, incorpora…
ENSG00000012822	8898	18	0.37	20	0.52	12	53708517	53727745	-	CALCOCO1	calcium binding and coiled-coil domain 1 [Source:HGNC Symbol%3BAcc:HGNC:29306]	GO:0016055:Wnt signaling pathway;GO:0045944:positive regulation of transcription from RNA polymerase II promoter;GO:0030518:intracellular steroid hormone receptor signaling pathway;	GO:0000790:nuclear chromatin;GO:0005737:cytoplasm;	GO:0070016:armadillo repeat domain binding;GO:0008013:beta-catenin binding;GO:0030374:ligand-dependent nuclear receptor transcription coactivator activity;GO:0044212:transcription regulatory region DNA binding;GO:0008022:protein C-terminus binding;GO:0043565:sequence-specific DNA binding;GO:0003682:chromatin binding;
ENSG00000012963	3509	198	10.43	156	10.33	14	93207241	93229215	+	UBR7	ubiquitin protein ligase E3 component n-recognin 7 [Source:HGNC Symbol%3BAcc:HGNC:20344]	GO:0016567:protein ubiquitination;	-	GO:0004842:ubiquitin-protein transferase activity;GO:0008270:zinc ion binding;GO:0046872:metal ion binding;
ENSG00000012983	7620	168	4.08	133	4.06	14	50418501	50561126	-	MAP4K5	mitogen-activated protein kinase kinase kinase kinase 5 [Source:HGNC Symbol%3BAcc:HGNC:6867]	GO:0007257:activation of JUN kinase activity;GO:0006950:response to stress;GO:0006468:protein phosphorylation;	GO:0005737:cytoplasm;GO:0005886:plasma membrane;	GO:0004674:protein serine/threonine kinase activity;GO:0005524:ATP binding;GO:0005515:protein binding;
ENSG00000013016	4825	25	0.96	21	1.01	2	31234152	31269451	+	EHD3	EH domain containing 3 [Source:HGNC Symbol%3BAcc:HGNC:3244]	GO:0086036:regulation of cardiac muscle cell membrane potential;GO:0072661:protein targeting to plasma membrane;GO:0032456:endocytic recycling;GO:0007596:blood coagulation;GO:0051260:protein homooligomerization;	GO:0055038:recycling endosome membrane;GO:0030139:endocytic vesicle;GO:0048471:perinuclear region of cytoplasm;GO:0005886:plasma membrane;GO:0005634:nucleus;	GO:0005515:protein binding;GO:0005525:GTP binding;GO:0005509:calcium ion binding;GO:0003676:nucleic acid binding;GO:0003924:GTPase activity;GO:0005524:ATP binding;
ENSG00000013275	2550	797	57.78	547	49.84	19	39971165	39981764	+	PSMC4	proteasome 26S subunit%2C ATPase 4 [Source:HGNC Symbol%3BAcc:HGNC:9551]	GO:0010467:gene expression;GO:0016032:viral process;GO:0051436:negative regulation of ubiquitin-protein ligase activity involved in mitotic cell cycle;GO:0001824:blastocyst development;GO:0002479:antigen processing and presentation of exogenous peptide antigen via MHC class I, TAP-dependent;GO:0000084:mitotic S phase;GO:0006977:DNA damage response, signal transduction by p53 class mediator result…	GO:0022624:proteasome accessory complex;GO:0005829:cytosol;GO:0005654:nucleoplasm;GO:0005739:mitochondrion;GO:0005730:nucleolus;	GO:0005515:protein binding;GO:0005524:ATP binding;GO:0016887:ATPase activity;
ENSG00000013288	8884	180	3.75	166	4.34	4	6575189	6623362	+	MAN2B2	mannosidase alpha class 2B member 2 [Source:HGNC Symbol%3BAcc:HGNC:29623]	GO:0006013:mannose metabolic process;	GO:0005764:lysosome;GO:0005576:extracellular region;	GO:0004559:alpha-mannosidase activity;GO:0030246:carbohydrate binding;GO:0008270:zinc ion binding;
ENSG00000013293	10496	0	0	0	0	3	170459548	170586075	-	SLC7A14	solute carrier family 7 member 14 [Source:HGNC Symbol%3BAcc:HGNC:29326]	GO:0003333:amino acid transmembrane transport;GO:0010923:negative regulation of phosphatase activity;GO:0006367:transcription initiation from RNA polymerase II promoter;GO:0000080:mitotic G1 phase;GO:0051561:positive regulation of mitochondrial calcium ion concentration;GO:0006915:apoptotic process;GO:0051726:regulation of cell cycle;GO:0006851:mitochondrial calcium ion transport;GO:0070509:calci…	GO:0016021:integral component of membrane;GO:0005667:transcription factor complex;GO:0031305:integral component of mitochondrial inner membrane;	GO:0015171:amino acid transmembrane transporter activity;GO:0001047:core promoter binding;GO:0003700:sequence-specific DNA binding transcription factor activity;GO:0008134:transcription factor binding;
ENSG00000013297	4321	86	3.68	36	1.94	3	170418868	170454733	+	CLDN11	claudin 11 [Source:HGNC Symbol%3BAcc:HGNC:8514]	GO:0032501:multicellular organismal process;GO:0016338:calcium-independent cell-cell adhesion via plasma membrane cell-adhesion molecules;GO:0044699:single-organism process;GO:0044763:single-organism cellular process;GO:0007283:spermatogenesis;GO:0008366:axon ensheathment;	GO:0005923:bicellular tight junction;GO:0016020:membrane;GO:0005887:integral component of plasma membrane;	GO:0042802:identical protein binding;GO:0005198:structural molecule activity;
ENSG00000013306	3526	1539	80.69	1500	98.84	17	44319625	44324870	-	SLC25A39	solute carrier family 25 member 39 [Source:HGNC Symbol%3BAcc:HGNC:24279]	GO:0006783:heme biosynthetic process;GO:0055085:transmembrane transport;	GO:0005743:mitochondrial inner membrane;GO:0016021:integral component of membrane;	-
ENSG00000013364	6141	685	20.62	531	20.09	16	29820394	29848039	+	MVP	major vault protein [Source:HGNC Symbol%3BAcc:HGNC:7531]	GO:0023057:negative regulation of signaling;GO:0038127:ERBB signaling pathway;GO:0031953:negative regulation of protein autophosphorylation;GO:0061099:negative regulation of protein tyrosine kinase activity;GO:0015031:protein transport;GO:0051028:mRNA transport;GO:0071702:organic substance transport;GO:0033036:macromolecule localization;	GO:0005856:cytoskeleton;GO:0070062:extracellular exosome;GO:0005643:nuclear pore;GO:0048471:perinuclear region of cytoplasm;GO:0030529:ribonucleoprotein complex;GO:0032991:macromolecular complex;GO:0005634:nucleus;	GO:0019903:protein phosphatase binding;GO:0019901:protein kinase binding;
ENSG00000013374	5411	123	4.2	70	3.01	7	151341699	151378449	+	NUB1	negative regulator of ubiquitin like proteins 1 [Source:HGNC Symbol%3BAcc:HGNC:17623]	GO:0016567:protein ubiquitination;GO:0034341:response to interferon-gamma;GO:0034612:response to tumor necrosis factor;GO:0032436:positive regulation of proteasomal ubiquitin-dependent protein catabolic process;	GO:0005634:nucleus;	GO:0005515:protein binding;
ENSG00000013375	7478	170	4.2	67	2.08	6	83161150	83193936	-	PGM3	phosphoglucomutase 3 [Source:HGNC Symbol%3BAcc:HGNC:8907]	GO:0018279:protein N-linked glycosylation via asparagine;GO:0030097:hemopoiesis;GO:0006041:glucosamine metabolic process;GO:0019255:glucose 1-phosphate metabolic process;GO:0007283:spermatogenesis;GO:0043687:post-translational protein modification;GO:0006048:UDP-N-acetylglucosamine biosynthetic process;GO:0006488:dolichol-linked oligosaccharide biosynthetic process;GO:0009790:embryo development;	GO:0005829:cytosol;	GO:0004610:phosphoacetylglucosamine mutase activity;GO:0000287:magnesium ion binding;GO:0004614:phosphoglucomutase activity;
ENSG00000013392	3769	8	0.39	13	0.8	6	83193357	83198935	+	RWDD2A	RWD domain containing 2A [Source:HGNC Symbol%3BAcc:HGNC:21385]	-	-	-
ENSG00000013441	5170	343	12.27	228	10.25	2	200853009	200864744	-	CLK1	CDC like kinase 1 [Source:HGNC Symbol%3BAcc:HGNC:2068]	GO:0018105:peptidyl-serine phosphorylation;GO:0043484:regulation of RNA splicing;GO:0046777:protein autophosphorylation;GO:0018108:peptidyl-tyrosine phosphorylation;GO:0018107:peptidyl-threonine phosphorylation;GO:0008283:cell proliferation;	GO:0005737:cytoplasm;GO:0005634:nucleus;	GO:0004674:protein serine/threonine kinase activity;GO:0004712:protein serine/threonine/tyrosine kinase activity;GO:0005524:ATP binding;GO:0004715:non-membrane spanning protein tyrosine kinase activity;GO:0004713:protein tyrosine kinase activity;
ENSG00000013503	4768	119	4.61	70	3.41	12	106357748	106510198	+	POLR3B	RNA polymerase III subunit B [Source:HGNC Symbol%3BAcc:HGNC:30348]	GO:0006351:transcription, DNA-templated;GO:0032728:positive regulation of interferon-beta production;GO:0045089:positive regulation of innate immune response;GO:0051607:defense response to virus;	GO:0005634:nucleus;	GO:0003899:DNA-directed RNA polymerase activity;GO:0003677:DNA binding;GO:0032549:ribonucleoside binding;GO:0046872:metal ion binding;
ENSG00000013523	6525	311	8.81	271	9.65	14	76786009	76826246	-	ANGEL1	angel homolog 1 [Source:HGNC Symbol%3BAcc:HGNC:19961]	-	-	-
ENSG00000013561	4988	186	6.89	159	7.41	5	141958328	141990292	+	RNF14	ring finger protein 14 [Source:HGNC Symbol%3BAcc:HGNC:10058]	GO:0060765:regulation of androgen receptor signaling pathway;GO:0006357:regulation of transcription from RNA polymerase II promoter;GO:0016567:protein ubiquitination;GO:0032355:response to estradiol;GO:0045893:positive regulation of transcription, DNA-templated;	GO:0005737:cytoplasm;GO:0005634:nucleus;	GO:0050681:androgen receptor binding;GO:0008270:zinc ion binding;GO:0003713:transcription coactivator activity;GO:0019787:ubiquitin-like protein transferase activity;
ENSG00000013563	4132	84	3.76	86	4.84	X	154401236	154412112	-	DNASE1L1	deoxyribonuclease 1 like 1 [Source:HGNC Symbol%3BAcc:HGNC:2957]	GO:0006308:DNA catabolic process;	GO:0005783:endoplasmic reticulum;	GO:0003677:DNA binding;GO:0016888:endodeoxyribonuclease activity, producing 5'-phosphomonoesters;
ENSG00000013573	8367	386	8.53	475	13.19	12	31073860	31104799	+	DDX11	DEAD/H-box helicase 11 [Source:HGNC Symbol%3BAcc:HGNC:2736]	GO:0007049:cell cycle;GO:0032508:DNA duplex unwinding;GO:0008284:positive regulation of cell proliferation;GO:0006987:activation of signaling protein activity involved in unfolded protein response;GO:0019048:modulation by virus of host morphology or physiology;GO:0000084:mitotic S phase;GO:0000070:mitotic sister chromatid segregation;GO:0007062:sister chromatid cohesion;GO:0000086:G2/M transition…	GO:0005634:nucleus;GO:0005654:nucleoplasm;GO:0005730:nucleolus;GO:0030496:midbody;GO:0000790:nuclear chromatin;GO:0000922:spindle pole;	GO:0003677:DNA binding;GO:0003723:RNA binding;GO:0004003:ATP-dependent DNA helicase activity;GO:0005524:ATP binding;GO:0005515:protein binding;GO:0051539:4 iron, 4 sulfur cluster binding;GO:0046872:metal ion binding;GO:0008094:DNA-dependent ATPase activity;GO:0003676:nucleic acid binding;GO:0003678:DNA helicase activity;GO:1901363:heterocyclic compound binding;GO:0097159:organic cyclic compound b…
ENSG00000013583	3428	56	3.02	27	1.83	12	12974870	13000265	-	HEBP1	heme binding protein 1 [Source:HGNC Symbol%3BAcc:HGNC:17176]	GO:0007623:circadian rhythm;	GO:0005576:extracellular region;GO:0005829:cytosol;GO:0005739:mitochondrion;	GO:0020037:heme binding;
ENSG00000013588	7663	1324	31.94	882	26.74	12	12891559	12917937	+	GPRC5A	G protein-coupled receptor class C group 5 member A [Source:HGNC Symbol%3BAcc:HGNC:9836]	GO:0007165:signal transduction;	GO:0005887:integral component of plasma membrane;GO:0005794:Golgi apparatus;GO:0030659:cytoplasmic vesicle membrane;	GO:0004930:G-protein coupled receptor activity;
ENSG00000013619	5958	35	1.09	34	1.33	X	150361422	150514178	+	MAMLD1	mastermind like domain containing 1 [Source:HGNC Symbol%3BAcc:HGNC:2568]	GO:0006355:regulation of transcription, DNA-templated;GO:0008584:male gonad development;	GO:0005634:nucleus;	-
ENSG00000013725	5958	0	0	0	0	11	60971680	61020377	+	CD6	CD6 molecule [Source:HGNC Symbol%3BAcc:HGNC:1691]	GO:0007155:cell adhesion;	GO:0009986:cell surface;GO:0005887:integral component of plasma membrane;	GO:0005044:scavenger receptor activity;
ENSG00000013810	8186	779	17.59	676	19.19	4	1712891	1745171	+	TACC3	transforming acidic coiled-coil containing protein 3 [Source:HGNC Symbol%3BAcc:HGNC:11524]	GO:0021987:cerebral cortex development;GO:0051726:regulation of cell cycle;GO:0022008:neurogenesis;GO:0030097:hemopoiesis;GO:0022027:interkinetic nuclear migration;GO:0042994:cytoplasmic sequestering of transcription factor;GO:0032886:regulation of microtubule-based process;GO:0030953:astral microtubule organization;GO:0006950:response to stress;	GO:0005813:centrosome;GO:0005737:cytoplasm;	GO:0019904:protein domain specific binding;
ENSG00000014123	4539	139	5.66	66	3.38	6	96521595	96555276	+	UFL1	UFM1 specific ligase 1 [Source:HGNC Symbol%3BAcc:HGNC:23039]	GO:0071569:protein ufmylation;GO:0032088:negative regulation of NF-kappaB transcription factor activity;GO:0031397:negative regulation of protein ubiquitination;	GO:0005730:nucleolus;GO:0005783:endoplasmic reticulum;	GO:0071568:UFM1 transferase activity;GO:0005515:protein binding;
ENSG00000014138	5568	91	3.02	76	3.17	11	65261920	65305589	+	POLA2	DNA polymerase alpha 2%2C accessory subunit [Source:HGNC Symbol%3BAcc:HGNC:30073]	GO:0000084:mitotic S phase;GO:0000060:protein import into nucleus, translocation;GO:0006271:DNA strand elongation involved in DNA replication;GO:0006270:DNA replication initiation;GO:0032201:telomere maintenance via semi-conservative replication;GO:0000082:G1/S transition of mitotic cell cycle;GO:0000722:telomere maintenance via recombination;	GO:0005730:nucleolus;GO:0005658:alpha DNA polymerase:primase complex;GO:0005654:nucleoplasm;GO:0005737:cytoplasm;	GO:0003887:DNA-directed DNA polymerase activity;GO:0003677:DNA binding;GO:0046982:protein heterodimerization activity;GO:0005488:binding;
ENSG00000014164	3721	350	17.39	239	14.92	8	143437659	143541447	-	ZC3H3	zinc finger CCCH-type containing 3 [Source:HGNC Symbol%3BAcc:HGNC:28972]	GO:0006378:mRNA polyadenylation;GO:0010793:regulation of mRNA export from nucleus;GO:0016973:poly(A)+ mRNA export from nucleus;	GO:0005634:nucleus;	GO:0008270:zinc ion binding;GO:0003676:nucleic acid binding;
ENSG00000014216	7506	1020	25.12	823	25.48	11	65180566	65212006	+	CAPN1	calpain 1 [Source:HGNC Symbol%3BAcc:HGNC:1476]	GO:0008284:positive regulation of cell proliferation;GO:0006508:proteolysis;GO:0032801:receptor catabolic process;	GO:0005737:cytoplasm;GO:0005886:plasma membrane;	GO:0005515:protein binding;GO:0004198:calcium-dependent cysteine-type endopeptidase activity;GO:0005509:calcium ion binding;
ENSG00000014257	4280	0	0	0	0	3	132317369	132368298	+	ACP3	acid phosphatase 3 [Source:HGNC Symbol%3BAcc:HGNC:125]	GO:0006144:purine nucleobase metabolic process;GO:0009117:nucleotide metabolic process;GO:0046085:adenosine metabolic process;	GO:0030175:filopodium;GO:0030141:secretory granule;GO:0005765:lysosomal membrane;GO:0005771:multivesicular body;GO:0016021:integral component of membrane;GO:0031985:Golgi cisterna;GO:0005576:extracellular region;GO:0045177:apical part of cell;GO:0005886:plasma membrane;	GO:0008253:5'-nucleotidase activity;GO:0003993:acid phosphatase activity;GO:0042803:protein homodimerization activity;GO:0033265:choline binding;
ENSG00000014641	4990	375	13.89	207	9.64	2	63588609	63607197	+	MDH1	malate dehydrogenase 1 [Source:HGNC Symbol%3BAcc:HGNC:6970]	GO:0006107:oxaloacetate metabolic process;GO:0006734:NADH metabolic process;GO:0006108:malate metabolic process;GO:0006099:tricarboxylic acid cycle;GO:0044262:cellular carbohydrate metabolic process;GO:0006094:gluconeogenesis;	GO:0005829:cytosol;GO:0005739:mitochondrion;GO:0005813:centrosome;	GO:0051287:NAD binding;GO:0030060:L-malate dehydrogenase activity;GO:0004470:malic enzyme activity;GO:0047860:diiodophenylpyruvate reductase activity;
ENSG00000014824	7199	160	4.11	88	2.84	4	41990502	42090461	+	SLC30A9	solute carrier family 30 member 9 [Source:HGNC Symbol%3BAcc:HGNC:1329]	GO:0055085:transmembrane transport;GO:0006289:nucleotide-excision repair;GO:0006829:zinc II ion transport;GO:0045944:positive regulation of transcription from RNA polymerase II promoter;	GO:0005856:cytoskeleton;GO:0016021:integral component of membrane;GO:0005634:nucleus;	GO:0030374:ligand-dependent nuclear receptor transcription coactivator activity;GO:0008324:cation transmembrane transporter activity;GO:0003700:sequence-specific DNA binding transcription factor activity;GO:0000166:nucleotide binding;GO:0016922:ligand-dependent nuclear receptor binding;GO:0003682:chromatin binding;
ENSG00000014914	4572	290	11.73	178	9.05	1	149928651	149936879	-	MTMR11	myotubularin related protein 11 [Source:HGNC Symbol%3BAcc:HGNC:24307]	GO:0016311:dephosphorylation;	-	GO:0016791:phosphatase activity;
ENSG00000014919	5215	158	5.6	113	5.03	10	99710868	99732127	-	COX15	cytochrome c oxidase assembly homolog COX15 [Source:HGNC Symbol%3BAcc:HGNC:2263]	GO:0006784:heme a biosynthetic process;GO:0007585:respiratory gaseous exchange;GO:0008535:respiratory chain complex IV assembly;GO:0006123:mitochondrial electron transport, cytochrome c to oxygen;	GO:0005746:mitochondrial respiratory chain;GO:0016021:integral component of membrane;	GO:0016627:oxidoreductase activity, acting on the CH-CH group of donors;GO:0004129:cytochrome-c oxidase activity;
ENSG00000015133	12426	188	2.8	268	5.01	14	91271323	91417844	-	CCDC88C	coiled-coil domain containing 88C [Source:HGNC Symbol%3BAcc:HGNC:19967]	GO:0016055:Wnt signaling pathway;GO:0001932:regulation of protein phosphorylation;GO:0051260:protein homooligomerization;GO:0000226:microtubule cytoskeleton organization;GO:0031648:protein destabilization;GO:0044763:single-organism cellular process;	GO:0005737:cytoplasm;	GO:0008017:microtubule binding;GO:0043621:protein self-association;GO:0030165:PDZ domain binding;
ENSG00000015153	10839	147	2.51	86	1.84	12	42157104	42238349	-	YAF2	YY1 associated factor 2 [Source:HGNC Symbol%3BAcc:HGNC:17363]	GO:0045892:negative regulation of transcription, DNA-templated;GO:0045893:positive regulation of transcription, DNA-templated;	GO:0005730:nucleolus;GO:0005737:cytoplasm;GO:0005622:intracellular;	GO:0008270:zinc ion binding;GO:0003714:transcription corepressor activity;GO:0005515:protein binding;GO:0003713:transcription coactivator activity;
ENSG00000015171	5325	627	21.77	325	14.18	10	134465	254637	+	ZMYND11	zinc finger MYND-type containing 11 [Source:HGNC Symbol%3BAcc:HGNC:16966]	GO:0000122:negative regulation of transcription from RNA polymerase II promoter;GO:0008283:cell proliferation;GO:0046329:negative regulation of JNK cascade;GO:0043124:negative regulation of I-kappaB kinase/NF-kappaB signaling;GO:0019048:modulation by virus of host morphology or physiology;GO:2001237:negative regulation of extrinsic apoptotic signaling pathway;GO:0016568:chromatin modification;GO:…	GO:0005737:cytoplasm;GO:0005730:nucleolus;GO:0005694:chromosome;GO:0005634:nucleus;	GO:0005515:protein binding;GO:0008270:zinc ion binding;GO:0003677:DNA binding;
ENSG00000015285	2361	38	2.98	42	4.13	X	48676596	48691427	+	WAS	WASP actin nucleation promoting factor [Source:HGNC Symbol%3BAcc:HGNC:12731]	GO:0006952:defense response;GO:0008544:epidermis development;GO:0030041:actin filament polymerization;GO:0016197:endosomal transport;GO:0042110:T cell activation;GO:0030048:actin filament-based movement;GO:0050852:T cell receptor signaling pathway;GO:0007596:blood coagulation;	GO:0005829:cytosol;GO:0012506:vesicle membrane;GO:0015629:actin cytoskeleton;	GO:0042802:identical protein binding;GO:0003779:actin binding;
ENSG00000015413	2737	81	5.47	109	9.25	16	89613308	89638456	+	DPEP1	dipeptidase 1 [Source:HGNC Symbol%3BAcc:HGNC:3002]	GO:0071277:cellular response to calcium ion;GO:0030336:negative regulation of cell migration;GO:0071732:cellular response to nitric oxide;GO:0016999:antibiotic metabolic process;GO:0043066:negative regulation of apoptotic process;GO:0043154:negative regulation of cysteine-type endopeptidase activity involved in apoptotic process;GO:0035690:cellular response to drug;GO:0050667:homocysteine metabol…	GO:0005615:extracellular space;GO:0031528:microvillus membrane;GO:0031225:anchored component of membrane;GO:0016324:apical plasma membrane;	GO:0005515:protein binding;GO:0008270:zinc ion binding;GO:0008239:dipeptidyl-peptidase activity;GO:0043027:cysteine-type endopeptidase inhibitor activity involved in apoptotic process;GO:0070573:metallodipeptidase activity;GO:0072341:modified amino acid binding;GO:0034235:GPI anchor binding;
ENSG00000015475	4420	307	12.84	247	12.98	22	17734138	17774770	-	BID	BH3 interacting domain death agonist [Source:HGNC Symbol%3BAcc:HGNC:1050]	GO:0042127:regulation of cell proliferation;GO:2000045:regulation of G1/S transition of mitotic cell cycle;GO:0090200:positive regulation of release of cytochrome c from mitochondria;GO:2001238:positive regulation of extrinsic apoptotic signaling pathway;GO:0051402:neuron apoptotic process;GO:0007420:brain development;GO:0043065:positive regulation of apoptotic process;GO:0090150:establishment of…	GO:0005829:cytosol;GO:0005741:mitochondrial outer membrane;GO:0032592:integral component of mitochondrial membrane;	GO:0005123:death receptor binding;GO:0031625:ubiquitin protein ligase binding;
ENSG00000015479	12064	137	2.1	101	1.95	5	139293674	139331677	+	MATR3	matrin 3 [Source:HGNC Symbol%3BAcc:HGNC:6912]	-	GO:0005730:nucleolus;GO:0016363:nuclear matrix;GO:0005637:nuclear inner membrane;GO:0005634:nucleus;GO:0005622:intracellular;GO:0031981:nuclear lumen;	GO:0003723:RNA binding;GO:0005515:protein binding;GO:0008270:zinc ion binding;GO:0000166:nucleotide binding;GO:0005198:structural molecule activity;GO:0003676:nucleic acid binding;GO:0097159:organic cyclic compound binding;GO:1901363:heterocyclic compound binding;GO:0005488:binding;
ENSG00000015520	5267	122	4.28	49	2.16	7	44512535	44541330	-	NPC1L1	NPC1 like intracellular cholesterol transporter 1 [Source:HGNC Symbol%3BAcc:HGNC:7898]	GO:0042157:lipoprotein metabolic process;GO:0030299:intestinal cholesterol absorption;GO:0006695:cholesterol biosynthetic process;	GO:0030659:cytoplasmic vesicle membrane;GO:0016021:integral component of membrane;GO:0016324:apical plasma membrane;	GO:0017137:Rab GTPase binding;GO:0031489:myosin V binding;GO:0008158:hedgehog receptor activity;
ENSG00000015532	5472	149	5.03	176	7.47	17	50346126	50363138	+	XYLT2	xylosyltransferase 2 [Source:HGNC Symbol%3BAcc:HGNC:15517]	GO:0015012:heparan sulfate proteoglycan biosynthetic process;GO:0030206:chondroitin sulfate biosynthetic process;	GO:0016021:integral component of membrane;GO:0000139:Golgi membrane;GO:0005789:endoplasmic reticulum membrane;	GO:0030158:protein xylosyltransferase activity;GO:0008375:acetylglucosaminyltransferase activity;
ENSG00000015568	14185	14	0.18	5	0.08	2	109792758	109857705	+	RGPD5	RANBP2 like and GRIP domain containing 5 [Source:HGNC Symbol%3BAcc:HGNC:32418]	GO:0000042:protein targeting to Golgi;	GO:0005737:cytoplasm;GO:0005643:nuclear pore;	GO:0008536:Ran GTPase binding;
ENSG00000015592	3294	0	0	1	0.07	8	27235323	27258420	-	STMN4	stathmin 4 [Source:HGNC Symbol%3BAcc:HGNC:16078]	GO:0031110:regulation of microtubule polymerization or depolymerization;	GO:0042995:cell projection;GO:0005794:Golgi apparatus;GO:0030426:growth cone;GO:0030424:axon;	-
ENSG00000015676	9893	936	17.49	794	18.65	7	44379119	44490658	-	NUDCD3	NudC domain containing 3 [Source:HGNC Symbol%3BAcc:HGNC:22208]	-	-	-
ENSG00000016082	2817	0	0	0	0	5	51383448	51394730	+	ISL1	ISL LIM homeobox 1 [Source:HGNC Symbol%3BAcc:HGNC:6132]	GO:0032755:positive regulation of interleukin-6 production;GO:0048880:sensory system development;GO:0043524:negative regulation of neuron apoptotic process;GO:0045665:negative regulation of neuron differentiation;GO:0050728:negative regulation of inflammatory response;GO:0031016:pancreas development;GO:0032735:positive regulation of interleukin-12 production;GO:0021559:trigeminal nerve developmen…	GO:0005634:nucleus;	GO:0003700:sequence-specific DNA binding transcription factor activity;GO:0043425:bHLH transcription factor binding;GO:0001105:RNA polymerase II transcription coactivator activity;GO:0001102:RNA polymerase II activating transcription factor binding;GO:0008270:zinc ion binding;GO:0001158:enhancer sequence-specific DNA binding;GO:0003682:chromatin binding;GO:0016922:ligand-dependent nuclear recepto…
ENSG00000016391	7787	137	3.25	111	3.31	3	53812335	53846419	-	CHDH	choline dehydrogenase [Source:HGNC Symbol%3BAcc:HGNC:24288]	GO:0006066:alcohol metabolic process;GO:0055114:oxidation-reduction process;GO:0019285:glycine betaine biosynthetic process from choline;	GO:0005743:mitochondrial inner membrane;	GO:0050660:flavin adenine dinucleotide binding;GO:0008812:choline dehydrogenase activity;
ENSG00000016402	4730	4	0.16	6	0.29	6	136999971	137045180	-	IL20RA	interleukin 20 receptor subunit alpha [Source:HGNC Symbol%3BAcc:HGNC:6003]	-	GO:0016021:integral component of membrane;	-
ENSG00000016490	3310	0	0	0	0	1	86468368	86500259	+	CLCA1	chloride channel accessory 1 [Source:HGNC Symbol%3BAcc:HGNC:2015]	GO:0006816:calcium ion transport;GO:0006821:chloride transport;	GO:0005887:integral component of plasma membrane;GO:0005615:extracellular space;GO:0030141:secretory granule;	GO:0005254:chloride channel activity;
ENSG00000016602	3447	0	0	0	0	1	86547078	86580754	+	CLCA4	chloride channel accessory 4 [Source:HGNC Symbol%3BAcc:HGNC:2018]	GO:0006821:chloride transport;	GO:0005887:integral component of plasma membrane;GO:0016324:apical plasma membrane;GO:0005576:extracellular region;	GO:0005254:chloride channel activity;
ENSG00000016864	3783	73	3.57	59	3.62	3	52694488	52706032	-	GLT8D1	glycosyltransferase 8 domain containing 1 [Source:HGNC Symbol%3BAcc:HGNC:24870]	GO:0006552:leucine catabolic process;GO:0034641:cellular nitrogen compound metabolic process;	GO:0016021:integral component of membrane;GO:0005739:mitochondrion;GO:0031966:mitochondrial membrane;GO:0005759:mitochondrial matrix;	GO:0016757:transferase activity, transferring glycosyl groups;GO:0008470:isovaleryl-CoA dehydrogenase activity;GO:0050660:flavin adenine dinucleotide binding;
ENSG00000017260	8510	399	8.67	249	6.8	3	130850595	131016712	+	ATP2C1	ATPase secretory pathway Ca2+ transporting 1 [Source:HGNC Symbol%3BAcc:HGNC:13211]	GO:0016339:calcium-dependent cell-cell adhesion via plasma membrane cell adhesion molecules;GO:0008544:epidermis development;GO:0030026:cellular manganese ion homeostasis;GO:0032468:Golgi calcium ion homeostasis;GO:0043123:positive regulation of I-kappaB kinase/NF-kappaB signaling;GO:0032472:Golgi calcium ion transport;GO:0034220:ion transmembrane transport;GO:0031532:actin cytoskeleton reorganiz…	GO:0005802:trans-Golgi network;GO:0000139:Golgi membrane;GO:0016021:integral component of membrane;	GO:0004871:signal transducer activity;GO:0030145:manganese ion binding;GO:0015410:manganese-transporting ATPase activity;GO:0005509:calcium ion binding;GO:0005388:calcium-transporting ATPase activity;GO:0005524:ATP binding;
ENSG00000017427	8115	0	0	11	0.31	12	102395874	102481744	-	IGF1	insulin like growth factor 1 [Source:HGNC Symbol%3BAcc:HGNC:5464]	GO:0048146:positive regulation of fibroblast proliferation;GO:0014904:myotube cell development;GO:0021940:positive regulation of cerebellar granule cell precursor proliferation;GO:0060509:Type I pneumocyte differentiation;GO:0060766:negative regulation of androgen receptor signaling pathway;GO:0045821:positive regulation of glycolytic process;GO:0014911:positive regulation of smooth muscle cell m…	GO:0016942:insulin-like growth factor binding protein complex;GO:0031093:platelet alpha granule lumen;	GO:0008083:growth factor activity;GO:0005158:insulin receptor binding;GO:0005179:hormone activity;GO:0005159:insulin-like growth factor receptor binding;GO:0005178:integrin binding;
ENSG00000017483	4018	7	0.32	1	0.06	X	48458537	48470260	-	SLC38A5	solute carrier family 38 member 5 [Source:HGNC Symbol%3BAcc:HGNC:18070]	GO:0055085:transmembrane transport;GO:0006865:amino acid transport;	GO:0005886:plasma membrane;GO:0016021:integral component of membrane;	GO:0015187:glycine transmembrane transporter activity;
ENSG00000017797	8041	319	7.33	387	11.18	18	9475009	9538114	+	RALBP1	ralA binding protein 1 [Source:HGNC Symbol%3BAcc:HGNC:9841]	GO:0006810:transport;GO:0006935:chemotaxis;	GO:0016020:membrane;GO:0005829:cytosol;	GO:0017160:Ral GTPase binding;GO:0043492:ATPase activity, coupled to movement of substances;GO:0048365:Rac GTPase binding;
ENSG00000018189	9405	131	2.58	74	1.83	4	70704204	70808619	+	RUFY3	RUN and FYVE domain containing 3 [Source:HGNC Symbol%3BAcc:HGNC:30285]	GO:0050771:negative regulation of axonogenesis;	GO:0030426:growth cone;GO:0030175:filopodium;	GO:0046872:metal ion binding;
ENSG00000018236	7492	0	0	2	0.06	12	40692439	41072415	+	CNTN1	contactin 1 [Source:HGNC Symbol%3BAcc:HGNC:2171]	GO:0007411:axon guidance;GO:0007219:Notch signaling pathway;GO:0021549:cerebellum development;GO:0007155:cell adhesion;GO:0010628:positive regulation of gene expression;GO:0010976:positive regulation of neuron projection development;GO:0010765:positive regulation of sodium ion transport;	GO:0031225:anchored component of membrane;GO:0005886:plasma membrane;	GO:0001948:glycoprotein binding;GO:0030246:carbohydrate binding;
ENSG00000018280	8676	30	0.64	24	0.64	2	218382029	218396894	+	SLC11A1	solute carrier family 11 member 1 [Source:HGNC Symbol%3BAcc:HGNC:10907]	GO:0006954:inflammatory response;GO:0006828:manganese ion transport;GO:0032729:positive regulation of interferon-gamma production;GO:0032632:interleukin-3 production;GO:0002369:T cell cytokine production;GO:0002606:positive regulation of dendritic cell antigen processing and presentation;GO:0002309:T cell proliferation involved in immune response;GO:0002827:positive regulation of T-helper 1 type …	GO:0070821:tertiary granule membrane;GO:0005764:lysosome;GO:0009279:cell outer membrane;GO:0031902:late endosome membrane;GO:0030670:phagocytic vesicle membrane;GO:0005887:integral component of plasma membrane;GO:0009986:cell surface;GO:0005886:plasma membrane;GO:0016021:integral component of membrane;GO:0010008:endosome membrane;GO:0005770:late endosome;GO:0016020:membrane;	GO:0042803:protein homodimerization activity;GO:0005384:manganese ion transmembrane transporter activity;GO:0051139:metal ion:proton antiporter activity;GO:0005215:transporter activity;
ENSG00000018408	8353	87	1.93	70	1.95	3	149517235	149736714	-	WWTR1	WW domain containing transcription regulator 1 [Source:HGNC Symbol%3BAcc:HGNC:24042]	GO:0007179:transforming growth factor beta receptor signaling pathway;GO:0060390:regulation of SMAD protein import into nucleus;GO:0060271:cilium morphogenesis;GO:0008284:positive regulation of cell proliferation;GO:0035329:hippo signaling;GO:0035414:negative regulation of catenin import into nucleus;GO:0010718:positive regulation of epithelial to mesenchymal transition;GO:0045944:positive regula…	GO:0005829:cytosol;GO:0005667:transcription factor complex;GO:0005730:nucleolus;GO:0005737:cytoplasm;	GO:0042803:protein homodimerization activity;GO:0003714:transcription corepressor activity;GO:0003713:transcription coactivator activity;
ENSG00000018510	8850	0	0	1	0.03	2	177392757	177559299	+	AGPS	alkylglycerone phosphate synthase [Source:HGNC Symbol%3BAcc:HGNC:327]	GO:0008611:ether lipid biosynthetic process;GO:0055114:oxidation-reduction process;GO:0008610:lipid biosynthetic process;	GO:0005778:peroxisomal membrane;GO:0005782:peroxisomal matrix;GO:0005739:mitochondrion;	GO:0008609:alkylglycerone-phosphate synthase activity;GO:0008762:UDP-N-acetylmuramate dehydrogenase activity;GO:0071949:FAD binding;GO:0050660:flavin adenine dinucleotide binding;
ENSG00000018607	5159	0	0	0	0	2	132304806	132326855	+	ZNF806	zinc finger protein 806 [Source:HGNC Symbol%3BAcc:HGNC:33228]	-	-	-
ENSG00000018610	2581	219	15.69	300	27.01	X	119538149	119565409	-	CXorf56	chromosome X open reading frame 56 [Source:HGNC Symbol%3BAcc:HGNC:26239]	-	-	-
ENSG00000018625	6298	0	0	1	0.04	1	160115759	160143591	+	ATP1A2	ATPase Na+/K+ transporting subunit alpha 2 [Source:HGNC Symbol%3BAcc:HGNC:800]	GO:0035094:response to nicotine;GO:0006940:regulation of smooth muscle contraction;GO:0002087:regulation of respiratory gaseous exchange by neurological system process;GO:0086004:regulation of cardiac muscle cell contraction;GO:0008542:visual learning;GO:0045822:negative regulation of heart contraction;GO:0015991:ATP hydrolysis coupled proton transport;GO:0040011:locomotion;GO:0019229:regulation …	GO:0043197:dendritic spine;GO:0005768:endosome;GO:0005890:sodium:potassium-exchanging ATPase complex;GO:0030315:T-tubule;GO:0005901:caveola;GO:0045202:synapse;	GO:0046872:metal ion binding;GO:0005391:sodium:potassium-exchanging ATPase activity;GO:0005524:ATP binding;GO:0005515:protein binding;
ENSG00000018699	3443	312	16.75	114	7.69	2	32628032	32821051	+	TTC27	tetratricopeptide repeat domain 27 [Source:HGNC Symbol%3BAcc:HGNC:25986]	-	-	-
ENSG00000018869	3350	0	0	1	0.07	19	56375846	56393545	-	ZNF582	zinc finger protein 582 [Source:HGNC Symbol%3BAcc:HGNC:26421]	GO:0006355:regulation of transcription, DNA-templated;	GO:0005622:intracellular;GO:0005634:nucleus;	GO:0003676:nucleic acid binding;GO:0008270:zinc ion binding;GO:0003677:DNA binding;
ENSG00000019102	1447	10	1.28	5	0.8	11	124747474	124752255	-	VSIG2	V-set and immunoglobulin domain containing 2 [Source:HGNC Symbol%3BAcc:HGNC:17149]	-	GO:0005887:integral component of plasma membrane;	-
ENSG00000019144	21715	624	5.31	395	4.23	11	118606440	118658031	+	PHLDB1	pleckstrin homology like domain family B member 1 [Source:HGNC Symbol%3BAcc:HGNC:23697]	-	-	GO:0005543:phospholipid binding;GO:0003677:DNA binding;
ENSG00000019169	2079	0	0	0	0	2	118942166	118994660	+	MARCO	macrophage receptor with collagenous structure [Source:HGNC Symbol%3BAcc:HGNC:6895]	GO:0007166:cell surface receptor signaling pathway;GO:0002221:pattern recognition receptor signaling pathway;	GO:0005887:integral component of plasma membrane;GO:0005581:collagen trimer;	GO:0004888:transmembrane signaling receptor activity;GO:0008329:signaling pattern recognition receptor activity;GO:0005044:scavenger receptor activity;
ENSG00000019186	3988	53	2.46	47	2.74	20	54153446	54173986	-	CYP24A1	cytochrome P450 family 24 subfamily A member 1 [Source:HGNC Symbol%3BAcc:HGNC:2602]	GO:0055114:oxidation-reduction process;GO:0006805:xenobiotic metabolic process;GO:0042369:vitamin D catabolic process;GO:0001649:osteoblast differentiation;GO:0070561:vitamin D receptor signaling pathway;	GO:0005743:mitochondrial inner membrane;	GO:0008403:25-hydroxycholecalciferol-24-hydroxylase activity;GO:0030342:1-alpha,25-dihydroxyvitamin D3 24-hydroxylase activity;GO:0009055:electron carrier activity;GO:0020037:heme binding;GO:0005506:iron ion binding;
ENSG00000019485	13940	68	0.9	50	0.83	11	45095806	45235110	+	PRDM11	PR/SET domain 11 [Source:HGNC Symbol%3BAcc:HGNC:13996]	-	-	GO:0003682:chromatin binding;
ENSG00000019505	5445	2	0.07	0	0	11	45240302	45286341	-	SYT13	synaptotagmin 13 [Source:HGNC Symbol%3BAcc:HGNC:14962]	GO:0016192:vesicle-mediated transport;	GO:0005887:integral component of plasma membrane;GO:0030133:transport vesicle;	-
ENSG00000019549	3281	42	2.37	38	2.69	8	48917598	48921740	-	SNAI2	snail family transcriptional repressor 2 [Source:HGNC Symbol%3BAcc:HGNC:11094]	GO:0003273:cell migration involved in endocardial cushion formation;GO:0003198:epithelial to mesenchymal transition involved in endocardial cushion formation;GO:2000647:negative regulation of stem cell proliferation;GO:0071479:cellular response to ionizing radiation;GO:0050872:white fat cell differentiation;GO:0044344:cellular response to fibroblast growth factor stimulus;GO:0071364:cellular resp…	GO:0000790:nuclear chromatin;GO:0005737:cytoplasm;GO:0044424:intracellular part;	GO:0003705:RNA polymerase II distal enhancer sequence-specific DNA binding transcription factor activity;GO:0008270:zinc ion binding;GO:0001078:RNA polymerase II core promoter proximal region sequence-specific DNA binding transcription factor activity involved in negative regulation of transcription;GO:0003682:chromatin binding;GO:0043565:sequence-specific DNA binding;GO:0003676:nucleic acid bind…
ENSG00000019582	4780	7	0.27	4	0.19	5	150400041	150412929	-	CD74	CD74 molecule [Source:HGNC Symbol%3BAcc:HGNC:1697]	GO:0006461:protein complex assembly;GO:0002830:positive regulation of type 2 immune response;GO:0048146:positive regulation of fibroblast proliferation;GO:0002906:negative regulation of mature B cell apoptotic process;GO:0002606:positive regulation of dendritic cell antigen processing and presentation;GO:0070374:positive regulation of ERK1 and ERK2 cascade;GO:0045060:negative thymic T cell select…	GO:0035693:NOS2-CD74 complex;GO:0005771:multivesicular body;GO:0035692:macrophage migration inhibitory factor receptor complex;GO:0012507:ER to Golgi transport vesicle membrane;GO:0000139:Golgi membrane;GO:0032588:trans-Golgi network membrane;GO:0043202:lysosomal lumen;GO:0009897:external side of plasma membrane;GO:0005765:lysosomal membrane;GO:0030669:clathrin-coated endocytic vesicle membrane;G…	GO:0050998:nitric-oxide synthase binding;GO:0035718:macrophage migration inhibitory factor binding;GO:0042289:MHC class II protein binding;GO:0001540:beta-amyloid binding;GO:0004896:cytokine receptor activity;GO:0042802:identical protein binding;
ENSG00000019991	9753	0	0	3	0.07	7	81699010	81770438	-	HGF	hepatocyte growth factor [Source:HGNC Symbol%3BAcc:HGNC:4893]	GO:0014068:positive regulation of phosphatidylinositol 3-kinase signaling;GO:0035729:cellular response to hepatocyte growth factor stimulus;GO:0043154:negative regulation of cysteine-type endopeptidase activity involved in apoptotic process;GO:0060326:cell chemotaxis;GO:0050731:positive regulation of peptidyl-tyrosine phosphorylation;GO:0006508:proteolysis;GO:0090201:negative regulation of releas…	GO:0005615:extracellular space;GO:0031093:platelet alpha granule lumen;	GO:0004252:serine-type endopeptidase activity;GO:0008083:growth factor activity;GO:0042802:identical protein binding;GO:0046982:protein heterodimerization activity;GO:0042056:chemoattractant activity;
ENSG00000019995	5993	249	7.68	196	7.6	10	124942123	124988189	+	ZRANB1	zinc finger RANBP2-type containing 1 [Source:HGNC Symbol%3BAcc:HGNC:18224]	GO:0016477:cell migration;GO:0022604:regulation of cell morphogenesis;GO:0030177:positive regulation of Wnt signaling pathway;GO:0007010:cytoskeleton organization;GO:0071947:protein deubiquitination involved in ubiquitin-dependent protein catabolic process;GO:0070536:protein K63-linked deubiquitination;	GO:0005737:cytoplasm;GO:0005634:nucleus;	GO:0008270:zinc ion binding;GO:0070530:K63-linked polyubiquitin binding;GO:0004843:ubiquitin-specific protease activity;
ENSG00000020129	4917	198	7.44	374	17.67	1	35557473	35567274	+	NCDN	neurochondrin [Source:HGNC Symbol%3BAcc:HGNC:17597]	GO:0031175:neuron projection development;GO:0048168:regulation of neuronal synaptic plasticity;GO:0045453:bone resorption;	GO:0005829:cytosol;GO:0030424:axon;GO:0030425:dendrite;GO:0043025:neuronal cell body;GO:0005634:nucleus;	-
ENSG00000020181	7084	72	1.88	79	2.59	8	37784191	37844896	+	ADGRA2	adhesion G protein-coupled receptor A2 [Source:HGNC Symbol%3BAcc:HGNC:17849]	GO:0007417:central nervous system development;GO:0043542:endothelial cell migration;GO:0050920:regulation of chemotaxis;GO:0002040:sprouting angiogenesis;GO:0045765:regulation of angiogenesis;GO:0007218:neuropeptide signaling pathway;	GO:0016021:integral component of membrane;GO:0005886:plasma membrane;	GO:0004930:G-protein coupled receptor activity;
ENSG00000020219	1674	0	0	1	0.14	7	152445477	152447150	+	CCT8L1P	chaperonin containing TCP1 subunit 8 like 1%2C pseudogene [Source:HGNC Symbol%3BAcc:HGNC:32153]	GO:0044267:cellular protein metabolic process;	GO:0005737:cytoplasm;	GO:0005524:ATP binding;
ENSG00000020256	6790	166	4.52	134	4.59	20	52051663	52204308	-	ZFP64	ZFP64 zinc finger protein [Source:HGNC Symbol%3BAcc:HGNC:15940]	GO:0006355:regulation of transcription, DNA-templated;	GO:0005634:nucleus;	GO:0003677:DNA binding;GO:0008270:zinc ion binding;
ENSG00000020426	3877	126	6.01	50	3	14	60734742	60969965	+	MNAT1	MNAT1 component of CDK activating kinase [Source:HGNC Symbol%3BAcc:HGNC:7181]	GO:0006367:transcription initiation from RNA polymerase II promoter;GO:0000718:nucleotide-excision repair, DNA damage removal;GO:0044236:multicellular organismal metabolic process;GO:0006370:7-methylguanosine mRNA capping;GO:0006362:transcription elongation from RNA polymerase I promoter;GO:0000080:mitotic G1 phase;GO:0043066:negative regulation of apoptotic process;GO:0006461:protein complex ass…	GO:0005737:cytoplasm;GO:0005675:holo TFIIH complex;GO:0005634:nucleus;	GO:0008094:DNA-dependent ATPase activity;GO:0008270:zinc ion binding;GO:0047485:protein N-terminus binding;GO:0008353:RNA polymerase II carboxy-terminal domain kinase activity;GO:0008080:N-acetyltransferase activity;
ENSG00000020577	12333	267	4	161	3.03	14	54566117	54793315	+	SAMD4A	sterile alpha motif domain containing 4A [Source:HGNC Symbol%3BAcc:HGNC:23023]	GO:0017148:negative regulation of translation;GO:0045727:positive regulation of translation;	GO:0030054:cell junction;GO:0030425:dendrite;GO:0045202:synapse;GO:0005737:cytoplasm;	GO:0030371:translation repressor activity;
ENSG00000020633	4922	0	0	1	0.05	1	24899511	24965121	-	RUNX3	RUNX family transcription factor 3 [Source:HGNC Symbol%3BAcc:HGNC:10473]	GO:0007411:axon guidance;GO:0048469:cell maturation;GO:0000122:negative regulation of transcription from RNA polymerase II promoter;GO:0045786:negative regulation of cell cycle;GO:0048935:peripheral nervous system neuron development;GO:0031069:hair follicle morphogenesis;GO:0006468:protein phosphorylation;GO:0032609:interferon-gamma production;GO:0050680:negative regulation of epithelial cell pro…	GO:0005737:cytoplasm;GO:0000790:nuclear chromatin;GO:0005634:nucleus;	GO:0005515:protein binding;GO:0000977:RNA polymerase II regulatory region sequence-specific DNA binding;GO:0000981:sequence-specific DNA binding RNA polymerase II transcription factor activity;GO:0005524:ATP binding;GO:1901363:heterocyclic compound binding;GO:0003700:sequence-specific DNA binding transcription factor activity;GO:0097159:organic cyclic compound binding;
ENSG00000020922	7674	49	1.18	48	1.45	11	94415570	94493885	-	MRE11	MRE11 homolog%2C double strand break repair nuclease [Source:HGNC Symbol%3BAcc:HGNC:7230]	GO:0033674:positive regulation of kinase activity;GO:0032508:DNA duplex unwinding;GO:0000075:cell cycle checkpoint;GO:0007131:reciprocal meiotic recombination;GO:0000019:regulation of mitotic recombination;GO:0000724:double-strand break repair via homologous recombination;GO:0006303:double-strand break repair via nonhomologous end joining;GO:0008283:cell proliferation;GO:0031954:positive regulati…	GO:0000781:chromosome, telomeric region;GO:0005654:nucleoplasm;GO:0030870:Mre11 complex;GO:0005730:nucleolus;	GO:0030145:manganese ion binding;GO:0008022:protein C-terminus binding;GO:0003690:double-stranded DNA binding;GO:0004003:ATP-dependent DNA helicase activity;GO:0000014:single-stranded DNA endodeoxyribonuclease activity;GO:0008408:3'-5' exonuclease activity;
ENSG00000021300	4933	14	0.52	13	0.61	11	73646178	73662819	+	PLEKHB1	pleckstrin homology domain containing B1 [Source:HGNC Symbol%3BAcc:HGNC:19079]	GO:0007602:phototransduction;GO:0007275:multicellular organismal development;GO:0045595:regulation of cell differentiation;GO:0032502:developmental process;	GO:0005737:cytoplasm;GO:0016021:integral component of membrane;	GO:0004871:signal transducer activity;GO:0005543:phospholipid binding;GO:0008022:protein C-terminus binding;GO:0042803:protein homodimerization activity;GO:0005515:protein binding;GO:0005488:binding;
ENSG00000021355	3047	91	5.52	65	4.96	6	2832332	2841959	-	SERPINB1	serpin family B member 1 [Source:HGNC Symbol%3BAcc:HGNC:3311]	GO:0010951:negative regulation of endopeptidase activity;GO:0030162:regulation of proteolysis;	GO:0005737:cytoplasm;GO:0005615:extracellular space;	GO:0004867:serine-type endopeptidase inhibitor activity;
ENSG00000021461	2637	2	0.14	2	0.18	7	99828013	99866102	+	CYP3A43	cytochrome P450 family 3 subfamily A member 43 [Source:HGNC Symbol%3BAcc:HGNC:17450]	GO:0006805:xenobiotic metabolic process;GO:0044281:small molecule metabolic process;GO:0055114:oxidation-reduction process;GO:0006706:steroid catabolic process;GO:0070989:oxidative demethylation;GO:0009822:alkaloid catabolic process;GO:0042738:exogenous drug catabolic process;GO:0046483:heterocycle metabolic process;GO:0016098:monoterpenoid metabolic process;	GO:0005789:endoplasmic reticulum membrane;GO:0009986:cell surface;	GO:0009055:electron carrier activity;GO:0005506:iron ion binding;GO:0020037:heme binding;GO:0070330:aromatase activity;GO:0034875:caffeine oxidase activity;GO:0050649:testosterone 6-beta-hydroxylase activity;GO:0005496:steroid binding;GO:0019899:enzyme binding;GO:0030343:vitamin D3 25-hydroxylase activity;GO:0070576:vitamin D 24-hydroxylase activity;GO:0016712:oxidoreductase activity, acting on p…
ENSG00000021488	2598	39	2.78	14	1.25	19	32830509	32869767	-	SLC7A9	solute carrier family 7 member 9 [Source:HGNC Symbol%3BAcc:HGNC:11067]	GO:0015804:neutral amino acid transport;GO:0055085:transmembrane transport;GO:0015811:L-cystine transport;GO:0006520:cellular amino acid metabolic process;GO:0050900:leukocyte migration;GO:0006461:protein complex assembly;GO:0007596:blood coagulation;	GO:0005887:integral component of plasma membrane;	GO:0042605:peptide antigen binding;GO:0015184:L-cystine transmembrane transporter activity;GO:0015175:neutral amino acid transmembrane transporter activity;
ENSG00000021574	9481	110	2.14	91	2.23	2	32063556	32157637	+	SPAST	spastin [Source:HGNC Symbol%3BAcc:HGNC:11233]	GO:0051013:microtubule severing;GO:0001578:microtubule bundle formation;GO:0034214:protein hexamerization;GO:0007049:cell cycle;GO:0008219:cell death;GO:0051260:protein homooligomerization;GO:0007399:nervous system development;GO:0030154:cell differentiation;GO:0006888:ER to Golgi vesicle-mediated transport;	GO:0005815:microtubule organizing center;GO:0016021:integral component of membrane;GO:0005874:microtubule;GO:0030496:midbody;GO:0005768:endosome;GO:0031410:cytoplasmic vesicle;GO:0005819:spindle;GO:0048471:perinuclear region of cytoplasm;GO:0005783:endoplasmic reticulum;GO:0005634:nucleus;GO:0015630:microtubule cytoskeleton;	GO:0008017:microtubule binding;GO:0005524:ATP binding;GO:0008568:microtubule-severing ATPase activity;GO:0043014:alpha-tubulin binding;GO:0048487:beta-tubulin binding;
ENSG00000021645	15533	1	0.01	1	0.01	14	78170373	79868290	+	NRXN3	neurexin 3 [Source:HGNC Symbol%3BAcc:HGNC:8010]	GO:0001525:angiogenesis;GO:0007155:cell adhesion;GO:0007411:axon guidance;GO:0090129:positive regulation of synapse maturation;GO:0007269:neurotransmitter secretion;GO:0051965:positive regulation of synapse assembly;GO:0007416:synapse assembly;	GO:0016021:integral component of membrane;GO:0005887:integral component of plasma membrane;GO:0005576:extracellular region;GO:0042734:presynaptic membrane;	GO:0005246:calcium channel regulator activity;GO:0046872:metal ion binding;GO:0004872:receptor activity;
ENSG00000021762	7473	42	1.04	36	1.12	11	3087107	3166739	-	OSBPL5	oxysterol binding protein like 5 [Source:HGNC Symbol%3BAcc:HGNC:16392]	GO:0006869:lipid transport;GO:0030301:cholesterol transport;GO:0006893:Golgi to plasma membrane transport;GO:0008203:cholesterol metabolic process;	GO:0005789:endoplasmic reticulum membrane;GO:0016021:integral component of membrane;GO:0005829:cytosol;	GO:0005543:phospholipid binding;GO:0008142:oxysterol binding;GO:0015485:cholesterol binding;
ENSG00000021776	13431	426	5.86	186	3.22	15	34851782	34969742	-	AQR	aquarius intron-binding spliceosomal factor [Source:HGNC Symbol%3BAcc:HGNC:29513]	GO:0000398:mRNA splicing, via spliceosome;	GO:0071013:catalytic step 2 spliceosome;	GO:0097157:pre-mRNA intronic binding;
ENSG00000021826	11018	8	0.13	4	0.08	2	210477682	210679107	+	CPS1	carbamoyl-phosphate synthase 1 [Source:HGNC Symbol%3BAcc:HGNC:2323]	GO:0014075:response to amine;GO:0032496:response to lipopolysaccharide;GO:0019240:citrulline biosynthetic process;GO:0032094:response to food;GO:0005980:glycogen catabolic process;GO:0000050:urea cycle;GO:0071400:cellular response to oleic acid;GO:0071548:response to dexamethasone;GO:0009636:response to toxic substance;GO:0007494:midgut development;GO:0060416:response to growth hormone;GO:0019433…	GO:0005743:mitochondrial inner membrane;GO:0042645:mitochondrial nucleoid;GO:0005730:nucleolus;GO:0043234:protein complex;GO:0005634:nucleus;	GO:0004175:endopeptidase activity;GO:0005509:calcium ion binding;GO:0005543:phospholipid binding;GO:0016595:glutamate binding;GO:0072341:modified amino acid binding;GO:0032403:protein complex binding;GO:0005524:ATP binding;GO:0004087:carbamoyl-phosphate synthase (ammonia) activity;
ENSG00000021852	2732	0	0	0	0	1	56929207	56966140	-	C8B	complement C8 beta chain [Source:HGNC Symbol%3BAcc:HGNC:1353]	GO:0006957:complement activation, alternative pathway;GO:0019835:cytolysis;GO:0006958:complement activation, classical pathway;	GO:0005615:extracellular space;GO:0005579:membrane attack complex;	GO:0032403:protein complex binding;
ENSG00000022267	5862	20	0.63	20	0.79	X	136146702	136211359	+	FHL1	four and a half LIM domains 1 [Source:HGNC Symbol%3BAcc:HGNC:3702]	GO:0043268:positive regulation of potassium ion transport;GO:2000134:negative regulation of G1/S transition of mitotic cell cycle;GO:0030308:negative regulation of cell growth;GO:0003254:regulation of membrane depolarization;GO:0007517:muscle organ development;GO:0009887:organ morphogenesis;GO:0010972:negative regulation of G2/M transition of mitotic cell cycle;GO:0030154:cell differentiation;GO:…	GO:0005829:cytosol;GO:0005634:nucleus;GO:0005886:plasma membrane;GO:0005737:cytoplasm;	GO:0008270:zinc ion binding;GO:0044325:ion channel binding;
ENSG00000022277	4063	608	27.67	371	21.22	20	56468585	56519449	+	RTF2	replication termination factor 2 [Source:HGNC Symbol%3BAcc:HGNC:15890]	-	-	-
ENSG00000022355	8420	0	0	8	0.22	5	161847063	161899981	+	GABRA1	gamma-aminobutyric acid type A receptor subunit alpha1 [Source:HGNC Symbol%3BAcc:HGNC:4075]	GO:0007214:gamma-aminobutyric acid signaling pathway;GO:0051932:synaptic transmission, GABAergic;GO:0006821:chloride transport;GO:0034220:ion transmembrane transport;	GO:0030054:cell junction;GO:0034707:chloride channel complex;GO:0045211:postsynaptic membrane;GO:0005887:integral component of plasma membrane;GO:0005886:plasma membrane;GO:0016021:integral component of membrane;	GO:0008144:drug binding;GO:0005230:extracellular ligand-gated ion channel activity;GO:0004890:GABA-A receptor activity;GO:0005254:chloride channel activity;
ENSG00000022556	6313	0	0	0	0	19	54953130	55001142	+	NLRP2	NLR family pyrin domain containing 2 [Source:HGNC Symbol%3BAcc:HGNC:22948]	GO:0050718:positive regulation of interleukin-1 beta secretion;GO:0043280:positive regulation of cysteine-type endopeptidase activity involved in apoptotic process;	GO:0005737:cytoplasm;	GO:0005524:ATP binding;GO:0032090:Pyrin domain binding;
ENSG00000022567	8608	140	3.01	138	3.72	8	141207166	141308305	-	SLC45A4	solute carrier family 45 member 4 [Source:HGNC Symbol%3BAcc:HGNC:29196]	GO:0006810:transport;GO:0055085:transmembrane transport;	GO:0016021:integral component of membrane;	-
ENSG00000022840	5900	973	30.49	835	32.88	12	120533480	120577588	+	RNF10	ring finger protein 10 [Source:HGNC Symbol%3BAcc:HGNC:10055]	GO:0031643:positive regulation of myelination;GO:0045944:positive regulation of transcription from RNA polymerase II promoter;GO:0010626:negative regulation of Schwann cell proliferation;GO:0044763:single-organism cellular process;GO:0051960:regulation of nervous system development;GO:0045893:positive regulation of transcription, DNA-templated;	GO:0005737:cytoplasm;GO:0005634:nucleus;GO:0044424:intracellular part;	GO:0005515:protein binding;GO:0008270:zinc ion binding;GO:0044212:transcription regulatory region DNA binding;GO:0003677:DNA binding;GO:0046872:metal ion binding;
ENSG00000022976	5590	177	5.85	166	6.9	14	102317377	102342702	+	ZNF839	zinc finger protein 839 [Source:HGNC Symbol%3BAcc:HGNC:20345]	-	GO:0005622:intracellular;	GO:0008270:zinc ion binding;
ENSG00000023041	3748	111	5.48	78	4.84	10	112424428	112446917	-	ZDHHC6	zinc finger DHHC-type palmitoyltransferase 6 [Source:HGNC Symbol%3BAcc:HGNC:19160]	-	GO:0016021:integral component of membrane;GO:0005789:endoplasmic reticulum membrane;	GO:0016746:transferase activity, transferring acyl groups;GO:0008270:zinc ion binding;
ENSG00000023171	14944	2	0.02	2	0.03	11	123358428	123627774	+	GRAMD1B	GRAM domain containing 1B [Source:HGNC Symbol%3BAcc:HGNC:29214]	-	GO:0016021:integral component of membrane;	-
ENSG00000023191	7374	542	13.59	754	23.76	11	494512	507300	-	RNH1	ribonuclease/angiogenin inhibitor 1 [Source:HGNC Symbol%3BAcc:HGNC:10074]	GO:0006264:mitochondrial DNA replication;GO:0006402:mRNA catabolic process;GO:0045765:regulation of angiogenesis;	GO:0032311:angiogenin-PRI complex;GO:0005739:mitochondrion;GO:0005634:nucleus;	GO:0003723:RNA binding;GO:0008428:ribonuclease inhibitor activity;GO:0000287:magnesium ion binding;GO:0004523:RNA-DNA hybrid ribonuclease activity;GO:0042803:protein homodimerization activity;
ENSG00000023228	12174	890	13.52	604	11.53	2	206114817	206159509	-	NDUFS1	NADH:ubiquinone oxidoreductase core subunit S1 [Source:HGNC Symbol%3BAcc:HGNC:7707]	GO:0046034:ATP metabolic process;GO:0006915:apoptotic process;GO:0072593:reactive oxygen species metabolic process;GO:0051881:regulation of mitochondrial membrane potential;GO:0006120:mitochondrial electron transport, NADH to ubiquinone;	GO:0005747:mitochondrial respiratory chain complex I;GO:0005758:mitochondrial intermembrane space;	GO:0051537:2 iron, 2 sulfur cluster binding;GO:0008137:NADH dehydrogenase (ubiquinone) activity;GO:0046872:metal ion binding;GO:0009055:electron carrier activity;GO:0051539:4 iron, 4 sulfur cluster binding;GO:0005515:protein binding;
ENSG00000023287	7613	301	7.31	160	4.88	8	52622458	52745843	-	RB1CC1	RB1 inducible coiled-coil 1 [Source:HGNC Symbol%3BAcc:HGNC:15574]	GO:0001934:positive regulation of protein phosphorylation;GO:0043066:negative regulation of apoptotic process;GO:0007507:heart development;GO:0006355:regulation of transcription, DNA-templated;GO:0007254:JNK cascade;GO:0045793:positive regulation of cell size;GO:0000045:autophagosome assembly;GO:0001889:liver development;GO:0010506:regulation of autophagy;GO:0007049:cell cycle;	GO:0005829:cytosol;GO:0070969:ULK1-ATG13-FIP200 complex;GO:0034045:pre-autophagosomal structure membrane;GO:0005634:nucleus;	GO:0019901:protein kinase binding;
ENSG00000023318	4808	203	7.81	94	4.54	9	99979185	100099000	-	ERP44	endoplasmic reticulum protein 44 [Source:HGNC Symbol%3BAcc:HGNC:18311]	GO:0006457:protein folding;GO:0009100:glycoprotein metabolic process;GO:0045454:cell redox homeostasis;GO:0006986:response to unfolded protein;	GO:0005789:endoplasmic reticulum membrane;GO:0009986:cell surface;GO:0005788:endoplasmic reticulum lumen;GO:0005793:endoplasmic reticulum-Golgi intermediate compartment;	GO:0003756:protein disulfide isomerase activity;
ENSG00000023330	2536	168	12.25	146	13.38	3	52198086	52214327	+	ALAS1	5'-aminolevulinate synthase 1 [Source:HGNC Symbol%3BAcc:HGNC:396]	GO:0006782:protoporphyrinogen IX biosynthetic process;GO:0044255:cellular lipid metabolic process;GO:0044281:small molecule metabolic process;GO:0033014:tetrapyrrole biosynthetic process;GO:0006778:porphyrin-containing compound metabolic process;	GO:0005730:nucleolus;GO:0005759:mitochondrial matrix;GO:0005634:nucleus;GO:0005739:mitochondrion;	GO:0003870:5-aminolevulinate synthase activity;GO:0030170:pyridoxal phosphate binding;
ENSG00000023445	7518	149	3.66	55	1.7	11	102317450	102339403	+	BIRC3	baculoviral IAP repeat containing 3 [Source:HGNC Symbol%3BAcc:HGNC:591]	GO:0007166:cell surface receptor signaling pathway;GO:0043066:negative regulation of apoptotic process;GO:0060546:negative regulation of necroptotic process;GO:2000116:regulation of cysteine-type endopeptidase activity;GO:0042326:negative regulation of phosphorylation;GO:0043123:positive regulation of I-kappaB kinase/NF-kappaB signaling;GO:0038061:NIK/NF-kappaB signaling;GO:2000378:negative regul…	GO:0005737:cytoplasm;GO:0005634:nucleus;	GO:0005515:protein binding;GO:0008270:zinc ion binding;GO:0004842:ubiquitin-protein transferase activity;
ENSG00000023516	9915	511	9.53	311	7.29	13	42272152	42323261	+	AKAP11	A-kinase anchoring protein 11 [Source:HGNC Symbol%3BAcc:HGNC:369]	-	GO:0005737:cytoplasm;GO:0005730:nucleolus;GO:0005815:microtubule organizing center;GO:0005886:plasma membrane;	GO:0051018:protein kinase A binding;GO:0008157:protein phosphatase 1 binding;
ENSG00000023572	6210	89	2.65	74	2.77	1	193090866	193106114	-	GLRX2	glutaredoxin 2 [Source:HGNC Symbol%3BAcc:HGNC:16065]	GO:0006457:protein folding;GO:0042542:response to hydrogen peroxide;GO:0010033:response to organic substance;GO:0006355:regulation of transcription, DNA-templated;GO:0006915:apoptotic process;GO:0022900:electron transport chain;GO:0045454:cell redox homeostasis;GO:0009966:regulation of signal transduction;GO:0030154:cell differentiation;GO:0006749:glutathione metabolic process;GO:0009266:response…	GO:0005730:nucleolus;GO:0005739:mitochondrion;	GO:0015035:protein disulfide oxidoreductase activity;GO:0008794:arsenate reductase (glutaredoxin) activity;GO:0003756:protein disulfide isomerase activity;GO:0009055:electron carrier activity;GO:0046872:metal ion binding;GO:0051537:2 iron, 2 sulfur cluster binding;GO:0015038:glutathione disulfide oxidoreductase activity;
ENSG00000023608	2593	43	3.07	36	3.23	14	61762420	61796428	+	SNAPC1	small nuclear RNA activating complex polypeptide 1 [Source:HGNC Symbol%3BAcc:HGNC:11134]	GO:0006383:transcription from RNA polymerase III promoter;GO:0006355:regulation of transcription, DNA-templated;	GO:0005654:nucleoplasm;	GO:0003677:DNA binding;
ENSG00000023697	2813	76	4.99	32	2.64	12	15911302	16037381	+	DERA	deoxyribose-phosphate aldolase [Source:HGNC Symbol%3BAcc:HGNC:24269]	GO:0046121:deoxyribonucleoside catabolic process;GO:0009264:deoxyribonucleotide catabolic process;GO:0046386:deoxyribose phosphate catabolic process;	GO:0005737:cytoplasm;	GO:0004139:deoxyribose-phosphate aldolase activity;
ENSG00000023734	2215	511	42.65	258	27.06	12	15882387	15903478	+	STRAP	serine/threonine kinase receptor associated protein [Source:HGNC Symbol%3BAcc:HGNC:30796]	GO:0030512:negative regulation of transforming growth factor beta receptor signaling pathway;GO:0008380:RNA splicing;GO:0000122:negative regulation of transcription from RNA polymerase II promoter;GO:0006397:mRNA processing;	GO:0005829:cytosol;GO:0030054:cell junction;GO:0005681:spliceosomal complex;GO:0005739:mitochondrion;GO:0005886:plasma membrane;GO:0005634:nucleus;	GO:0005102:receptor binding;GO:0016301:kinase activity;
ENSG00000023839	7837	66	1.56	27	0.8	10	99782640	99852594	+	ABCC2	ATP binding cassette subfamily C member 2 [Source:HGNC Symbol%3BAcc:HGNC:53]	GO:0055085:transmembrane transport;GO:0015711:organic anion transport;	GO:0046581:intercellular canaliculus;GO:0016324:apical plasma membrane;GO:0005887:integral component of plasma membrane;	GO:0042626:ATPase activity, coupled to transmembrane movement of substances;GO:0008514:organic anion transmembrane transporter activity;GO:0005524:ATP binding;GO:0005515:protein binding;
ENSG00000023892	2579	49	3.51	45	4.05	6	35297818	35321771	+	DEF6	DEF6 guanine nucleotide exchange factor [Source:HGNC Symbol%3BAcc:HGNC:2760]	GO:0042742:defense response to bacterium;GO:0045087:innate immune response;GO:0050832:defense response to fungus;GO:0031640:killing of cells of other organism;	GO:0005730:nucleolus;GO:0005615:extracellular space;GO:0005886:plasma membrane;GO:0005796:Golgi lumen;	GO:0005543:phospholipid binding;
ENSG00000023902	6629	83	2.31	56	1.96	1	150149183	150164720	+	PLEKHO1	pleckstrin homology domain containing O1 [Source:HGNC Symbol%3BAcc:HGNC:24310]	-	GO:0005737:cytoplasm;GO:0005634:nucleus;GO:0005886:plasma membrane;	GO:0005543:phospholipid binding;
ENSG00000023909	5426	154	5.25	90	3.85	1	93885199	93909456	-	GCLM	glutamate-cysteine ligase modifier subunit [Source:HGNC Symbol%3BAcc:HGNC:4312]	GO:0006979:response to oxidative stress;GO:0051900:regulation of mitochondrial depolarization;GO:0006750:glutathione biosynthetic process;GO:0006805:xenobiotic metabolic process;GO:0051409:response to nitrosative stress;GO:0006536:glutamate metabolic process;GO:0043524:negative regulation of neuron apoptotic process;GO:0042493:response to drug;GO:0050880:regulation of blood vessel size;GO:0006534…	GO:0005829:cytosol;GO:0017109:glutamate-cysteine ligase complex;	GO:0004357:glutamate-cysteine ligase activity;GO:0035226:glutamate-cysteine ligase catalytic subunit binding;GO:0046982:protein heterodimerization activity;
ENSG00000024048	8840	520	10.88	273	7.18	6	42564062	42693504	+	UBR2	ubiquitin protein ligase E3 component n-recognin 2 [Source:HGNC Symbol%3BAcc:HGNC:21289]	GO:0033522:histone H2A ubiquitination;GO:0007283:spermatogenesis;GO:0007141:male meiosis I;GO:0006342:chromatin silencing;GO:0071233:cellular response to leucine;GO:0006511:ubiquitin-dependent protein catabolic process;GO:0032007:negative regulation of TOR signaling;	GO:0000785:chromatin;GO:0005730:nucleolus;GO:0000151:ubiquitin ligase complex;GO:0005886:plasma membrane;	GO:0005515:protein binding;GO:0008270:zinc ion binding;GO:0070728:leucine binding;GO:0004842:ubiquitin-protein transferase activity;
ENSG00000024422	3844	253	12.17	175	10.58	19	47713422	47743134	+	EHD2	EH domain containing 2 [Source:HGNC Symbol%3BAcc:HGNC:3243]	GO:0032456:endocytic recycling;GO:0030866:cortical actin cytoskeleton organization;GO:0006897:endocytosis;GO:0007596:blood coagulation;GO:0086036:regulation of cardiac muscle cell membrane potential;GO:0072661:protein targeting to plasma membrane;GO:0051260:protein homooligomerization;	GO:0048471:perinuclear region of cytoplasm;GO:0055038:recycling endosome membrane;GO:0005634:nucleus;GO:0005886:plasma membrane;GO:0030139:endocytic vesicle;	GO:0003676:nucleic acid binding;GO:0005509:calcium ion binding;GO:0005524:ATP binding;GO:0019904:protein domain specific binding;GO:0003924:GTPase activity;GO:0005525:GTP binding;
ENSG00000024526	5904	108	3.38	34	1.34	1	68474152	68497221	-	DEPDC1	DEP domain containing 1 [Source:HGNC Symbol%3BAcc:HGNC:22949]	GO:0035556:intracellular signal transduction;GO:0045892:negative regulation of transcription, DNA-templated;	GO:0017053:transcriptional repressor complex;	GO:0005515:protein binding;GO:0005096:GTPase activator activity;
ENSG00000024862	1507	21	2.58	7	1.08	6	138773509	138793319	+	CCDC28A	coiled-coil domain containing 28A [Source:HGNC Symbol%3BAcc:HGNC:21098]	-	-	-
ENSG00000025039	5095	11	0.4	17	0.78	6	89364616	89412273	-	RRAGD	Ras related GTP binding D [Source:HGNC Symbol%3BAcc:HGNC:19903]	GO:0032008:positive regulation of TOR signaling;GO:0034613:cellular protein localization;GO:0071230:cellular response to amino acid stimulus;	GO:0005764:lysosome;GO:0005634:nucleus;	GO:0046982:protein heterodimerization activity;GO:0005525:GTP binding;
ENSG00000025156	2697	68	4.66	29	2.5	6	122399551	122433119	+	HSF2	heat shock transcription factor 2 [Source:HGNC Symbol%3BAcc:HGNC:5225]	GO:0045944:positive regulation of transcription from RNA polymerase II promoter;GO:0007283:spermatogenesis;GO:0006950:response to stress;	GO:0005730:nucleolus;GO:0005737:cytoplasm;	GO:0003700:sequence-specific DNA binding transcription factor activity;GO:0003713:transcription coactivator activity;GO:0042803:protein homodimerization activity;GO:0001162:RNA polymerase II intronic transcription regulatory region sequence-specific DNA binding;
ENSG00000025293	8372	226	4.99	129	3.58	20	35771974	35950370	+	PHF20	PHD finger protein 20 [Source:HGNC Symbol%3BAcc:HGNC:16098]	GO:0006355:regulation of transcription, DNA-templated;GO:0043981:histone H4-K5 acetylation;GO:0043982:histone H4-K8 acetylation;GO:0043984:histone H4-K16 acetylation;	GO:0071339:MLL1 complex;GO:0031965:nuclear membrane;GO:0005730:nucleolus;GO:0000123:histone acetyltransferase complex;	GO:0008270:zinc ion binding;GO:0003677:DNA binding;GO:0046972:histone acetyltransferase activity (H4-K16 specific);GO:0043995:histone acetyltransferase activity (H4-K5 specific);GO:0043996:histone acetyltransferase activity (H4-K8 specific);
ENSG00000025423	2272	2	0.16	5	0.51	12	56752161	56787790	+	HSD17B6	hydroxysteroid 17-beta dehydrogenase 6 [Source:HGNC Symbol%3BAcc:HGNC:23316]	GO:0006702:androgen biosynthetic process;GO:0006710:androgen catabolic process;GO:0055114:oxidation-reduction process;	GO:0031901:early endosome membrane;GO:0005783:endoplasmic reticulum;	GO:0004303:estradiol 17-beta-dehydrogenase activity;GO:0009055:electron carrier activity;GO:0004745:retinol dehydrogenase activity;GO:0000166:nucleotide binding;GO:0047035:testosterone dehydrogenase (NAD+) activity;GO:0016491:oxidoreductase activity;
ENSG00000025434	4534	184	7.5	117	6	11	47248300	47269033	+	NR1H3	nuclear receptor subfamily 1 group H member 3 [Source:HGNC Symbol%3BAcc:HGNC:7966]	GO:0050728:negative regulation of inflammatory response;GO:0010870:positive regulation of receptor biosynthetic process;GO:0043277:apoptotic cell clearance;GO:0051006:positive regulation of lipoprotein lipase activity;GO:0034145:positive regulation of toll-like receptor 4 signaling pathway;GO:0010875:positive regulation of cholesterol efflux;GO:0090341:negative regulation of secretion of lysosoma…	GO:0000790:nuclear chromatin;GO:0005654:nucleoplasm;	GO:0004879:ligand-activated sequence-specific DNA binding RNA polymerase II transcription factor activity;GO:0003707:steroid hormone receptor activity;GO:0015485:cholesterol binding;GO:0003713:transcription coactivator activity;GO:0008270:zinc ion binding;GO:0005515:protein binding;GO:0032810:sterol response element binding;GO:0043565:sequence-specific DNA binding;
ENSG00000025708	3600	20	1.03	27	1.74	22	50525752	50530032	-	TYMP	thymidine phosphorylase [Source:HGNC Symbol%3BAcc:HGNC:3148]	GO:0001525:angiogenesis;GO:0006220:pyrimidine nucleotide metabolic process;GO:0006260:DNA replication;GO:0006935:chemotaxis;GO:0000002:mitochondrial genome maintenance;GO:0046135:pyrimidine nucleoside catabolic process;GO:0006206:pyrimidine nucleobase metabolic process;GO:0030154:cell differentiation;GO:0043097:pyrimidine nucleoside salvage;GO:0006213:pyrimidine nucleoside metabolic process;	GO:0005829:cytosol;	GO:0005161:platelet-derived growth factor receptor binding;GO:0016154:pyrimidine-nucleoside phosphorylase activity;GO:0004645:phosphorylase activity;GO:0009032:thymidine phosphorylase activity;GO:0008083:growth factor activity;GO:0016763:transferase activity, transferring pentosyl groups;
ENSG00000025770	4459	265	10.99	311	16.2	22	50508224	50524780	+	NCAPH2	non-SMC condensin II complex subunit H2 [Source:HGNC Symbol%3BAcc:HGNC:25071]	GO:0030261:chromosome condensation;	GO:0005694:chromosome;GO:0005634:nucleus;GO:0043229:intracellular organelle;	-
ENSG00000025772	1973	186	17.43	136	16.02	20	44942130	44960397	-	TOMM34	translocase of outer mitochondrial membrane 34 [Source:HGNC Symbol%3BAcc:HGNC:15746]	GO:0006626:protein targeting to mitochondrion;	GO:0016021:integral component of membrane;GO:0005741:mitochondrial outer membrane;	GO:0031072:heat shock protein binding;
ENSG00000025796	8606	322	6.92	142	3.83	6	107867756	107958208	-	SEC63	SEC63 homolog%2C protein translocation regulator [Source:HGNC Symbol%3BAcc:HGNC:21082]	GO:0031204:posttranslational protein targeting to membrane, translocation;GO:0001889:liver development;GO:0010259:multicellular organismal aging;GO:0072001:renal system development;GO:0006807:nitrogen compound metabolic process;	GO:0005789:endoplasmic reticulum membrane;GO:0016021:integral component of membrane;	GO:0004872:receptor activity;GO:0008565:protein transporter activity;
ENSG00000025800	7457	445	11.03	411	12.81	1	32108056	32176563	+	KPNA6	karyopherin subunit alpha 6 [Source:HGNC Symbol%3BAcc:HGNC:6399]	GO:0006607:NLS-bearing protein import into nucleus;	GO:0005737:cytoplasm;GO:0005634:nucleus;GO:0044424:intracellular part;	GO:0008565:protein transporter activity;
ENSG00000026025	5176	2	0.07	0	0	10	17228241	17237593	+	VIM	vimentin [Source:HGNC Symbol%3BAcc:HGNC:12692]	GO:0060020:Bergmann glial cell differentiation;GO:0070307:lens fiber cell development;GO:0014002:astrocyte development;GO:0045109:intermediate filament organization;GO:0006921:cellular component disassembly involved in execution phase of apoptosis;GO:0030049:muscle filament sliding;GO:0019048:modulation by virus of host morphology or physiology;GO:0010977:negative regulation of neuron projection …	GO:0005829:cytosol;GO:0005777:peroxisome;GO:0070062:extracellular exosome;GO:0031252:cell leading edge;GO:0042995:cell projection;GO:0005882:intermediate filament;GO:0005886:plasma membrane;	GO:0008022:protein C-terminus binding;GO:0097110:scaffold protein binding;GO:0042802:identical protein binding;GO:0005212:structural constituent of eye lens;GO:0005200:structural constituent of cytoskeleton;
ENSG00000026036	9093	109	2.22	87	2.22	20	63659300	63698684	+	RTEL1-TNFRSF6B	RTEL1-TNFRSF6B readthrough (NMD candidate) [Source:HGNC Symbol%3BAcc:HGNC:44095]	GO:0000723:telomere maintenance;GO:0010569:regulation of double-strand break repair via homologous recombination;GO:0043066:negative regulation of apoptotic process;	GO:0005615:extracellular space;GO:0005634:nucleus;	GO:0004003:ATP-dependent DNA helicase activity;GO:0046872:metal ion binding;GO:0004872:receptor activity;GO:0003677:DNA binding;GO:0051539:4 iron, 4 sulfur cluster binding;GO:0005524:ATP binding;GO:0005515:protein binding;
ENSG00000026103	5578	83	2.75	30	1.25	10	88990531	89017059	+	FAS	Fas cell surface death receptor [Source:HGNC Symbol%3BAcc:HGNC:11920]	GO:0006633:fatty acid biosynthetic process;GO:0010467:gene expression;GO:0009636:response to toxic substance;GO:0035338:long-chain fatty-acyl-CoA biosynthetic process;GO:0031325:positive regulation of cellular metabolic process;GO:0006925:inflammatory cell apoptotic process;GO:0010940:positive regulation of necrotic cell death;GO:0045637:regulation of myeloid cell differentiation;GO:0045060:negat…	GO:0005829:cytosol;GO:0045121:membrane raft;GO:0042587:glycogen granule;GO:0031265:CD95 death-inducing signaling complex;GO:0016021:integral component of membrane;GO:0005794:Golgi apparatus;GO:0005739:mitochondrion;GO:0009897:external side of plasma membrane;GO:0042470:melanosome;GO:0005634:nucleus;GO:0005576:extracellular region;GO:0044425:membrane part;GO:0005886:plasma membrane;	GO:0042803:protein homodimerization activity;GO:0004315:3-oxoacyl-[acyl-carrier-protein] synthase activity;GO:0047451:3-hydroxyoctanoyl-[acyl-carrier-protein] dehydratase activity;GO:0004314:[acyl-carrier-protein] S-malonyltransferase activity;GO:0019900:kinase binding;GO:0070402:NADPH binding;GO:0008144:drug binding;GO:0004316:3-oxoacyl-[acyl-carrier-protein] reductase (NADPH) activity;GO:000827…
ENSG00000026297	14943	146	1.81	133	2.07	6	166922113	166957191	-	RNASET2	ribonuclease T2 [Source:HGNC Symbol%3BAcc:HGNC:21686]	GO:0006401:RNA catabolic process;	GO:0043202:lysosomal lumen;GO:0005615:extracellular space;GO:0005788:endoplasmic reticulum lumen;	GO:0003723:RNA binding;GO:0033897:ribonuclease T2 activity;
ENSG00000026508	9992	66	1.22	29	0.67	11	35138882	35232402	+	CD44	CD44 molecule (Indian blood group) [Source:HGNC Symbol%3BAcc:HGNC:1681]	GO:1900625:positive regulation of monocyte aggregation;GO:0010628:positive regulation of gene expression;GO:0007160:cell-matrix adhesion;GO:0070374:positive regulation of ERK1 and ERK2 cascade;GO:0043066:negative regulation of apoptotic process;GO:0016055:Wnt signaling pathway;GO:0033138:positive regulation of peptidyl-serine phosphorylation;GO:0060333:interferon-gamma-mediated signaling pathway;…	GO:0016323:basolateral plasma membrane;GO:0005794:Golgi apparatus;GO:0009897:external side of plasma membrane;GO:0005887:integral component of plasma membrane;GO:0009986:cell surface;GO:0044459:plasma membrane part;	GO:0005540:hyaluronic acid binding;GO:0004415:hyalurononglucosaminidase activity;GO:0005518:collagen binding;GO:0004888:transmembrane signaling receptor activity;GO:0005515:protein binding;
ENSG00000026559	5415	16	0.55	30	1.29	20	51003656	51023107	-	KCNG1	potassium voltage-gated channel modifier subfamily G member 1 [Source:HGNC Symbol%3BAcc:HGNC:6248]	GO:0034765:regulation of ion transmembrane transport;GO:0051260:protein homooligomerization;GO:0071805:potassium ion transmembrane transport;GO:0007268:synaptic transmission;GO:0006813:potassium ion transport;	GO:0043231:intracellular membrane-bounded organelle;GO:0008076:voltage-gated potassium channel complex;	GO:0005251:delayed rectifier potassium channel activity;
ENSG00000026652	14253	0	0	0	0	6	161129967	161274061	-	AGPAT4	1-acylglycerol-3-phosphate O-acyltransferase 4 [Source:HGNC Symbol%3BAcc:HGNC:20885]	GO:0006654:phosphatidic acid biosynthetic process;GO:0016024:CDP-diacylglycerol biosynthetic process;GO:0044281:small molecule metabolic process;GO:0019432:triglyceride biosynthetic process;	GO:0005789:endoplasmic reticulum membrane;GO:0016021:integral component of membrane;	GO:0003841:1-acylglycerol-3-phosphate O-acyltransferase activity;GO:0016746:transferase activity, transferring acyl groups;
ENSG00000026751	4833	0	0	0	0	1	160739057	160754821	+	SLAMF7	SLAM family member 7 [Source:HGNC Symbol%3BAcc:HGNC:21394]	GO:0032814:regulation of natural killer cell activation;GO:0007155:cell adhesion;GO:0042267:natural killer cell mediated cytotoxicity;GO:0030101:natural killer cell activation;	GO:0016021:integral component of membrane;GO:0005886:plasma membrane;GO:0016020:membrane;	GO:0004872:receptor activity;
ENSG00000026950	5539	25	0.83	11	0.46	6	26402237	26415208	+	BTN3A1	butyrophilin subfamily 3 member A1 [Source:HGNC Symbol%3BAcc:HGNC:1138]	GO:0072643:interferon-gamma secretion;GO:0050798:activated T cell proliferation;GO:0050852:T cell receptor signaling pathway;GO:0002456:T cell mediated immunity;	GO:0016021:integral component of membrane;GO:0005886:plasma membrane;	GO:0005515:protein binding;
ENSG00000027001	3388	49	2.67	37	2.54	13	23730189	23889400	-	MIPEP	mitochondrial intermediate peptidase [Source:HGNC Symbol%3BAcc:HGNC:7104]	GO:0006627:protein processing involved in protein targeting to mitochondrion;GO:0006508:proteolysis;	GO:0005759:mitochondrial matrix;	GO:0046872:metal ion binding;GO:0004222:metalloendopeptidase activity;
ENSG00000027075	8830	196	4.1	110	2.89	14	61187559	61550976	+	PRKCH	protein kinase C eta [Source:HGNC Symbol%3BAcc:HGNC:9403]	GO:0030168:platelet activation;GO:0010744:positive regulation of macrophage derived foam cell differentiation;GO:0034351:negative regulation of glial cell apoptotic process;GO:2000810:regulation of bicellular tight junction assembly;GO:0006468:protein phosphorylation;GO:0060252:positive regulation of glial cell proliferation;GO:0045618:positive regulation of keratinocyte differentiation;GO:007052…	GO:0005829:cytosol;GO:0005886:plasma membrane;GO:0005887:integral component of plasma membrane;	GO:0004699:calcium-independent protein kinase C activity;GO:0046872:metal ion binding;GO:0017160:Ral GTPase binding;GO:0005524:ATP binding;GO:0003950:NAD+ ADP-ribosyltransferase activity;GO:0004674:protein serine/threonine kinase activity;GO:0004697:protein kinase C activity;
ENSG00000027644	5200	0	0	0	0	1	156840063	156859117	-	INSRR	insulin receptor related receptor [Source:HGNC Symbol%3BAcc:HGNC:6093]	GO:0046777:protein autophosphorylation;GO:0031532:actin cytoskeleton reorganization;GO:0007169:transmembrane receptor protein tyrosine kinase signaling pathway;GO:0071469:cellular response to alkaline pH;GO:0030238:male sex determination;	GO:0005887:integral component of plasma membrane;	GO:0043560:insulin receptor substrate binding;GO:0005524:ATP binding;GO:0004714:transmembrane receptor protein tyrosine kinase activity;GO:0043548:phosphatidylinositol 3-kinase binding;
ENSG00000027697	3276	162	9.14	59	4.18	6	137197485	137219449	-	IFNGR1	interferon gamma receptor 1 [Source:HGNC Symbol%3BAcc:HGNC:5439]	GO:0060334:regulation of interferon-gamma-mediated signaling pathway;GO:0009615:response to virus;	GO:0005887:integral component of plasma membrane;	GO:0004906:interferon-gamma receptor activity;GO:0019955:cytokine binding;
ENSG00000027847	4878	122	4.62	143	6.81	5	177600132	177610330	+	B4GALT7	beta-1%2C4-galactosyltransferase 7 [Source:HGNC Symbol%3BAcc:HGNC:930]	GO:0006024:glycosaminoglycan biosynthetic process;GO:0006486:protein glycosylation;GO:0030204:chondroitin sulfate metabolic process;GO:0048147:negative regulation of fibroblast proliferation;GO:0043206:extracellular fibril organization;GO:0006029:proteoglycan metabolic process;GO:0005975:carbohydrate metabolic process;GO:0006464:cellular protein modification process;	GO:0032580:Golgi cisterna membrane;GO:0016021:integral component of membrane;GO:0005794:Golgi apparatus;GO:0000139:Golgi membrane;	GO:0046872:metal ion binding;GO:0046525:xylosylprotein 4-beta-galactosyltransferase activity;
ENSG00000027869	2498	0	0	0	0	1	156806243	156816848	-	SH2D2A	SH2 domain containing 2A [Source:HGNC Symbol%3BAcc:HGNC:10821]	GO:0001525:angiogenesis;GO:0030154:cell differentiation;GO:0008283:cell proliferation;GO:0007165:signal transduction;	GO:0005737:cytoplasm;	GO:0005070:SH3/SH2 adaptor activity;GO:0017124:SH3 domain binding;
ENSG00000028116	3531	139	7.28	51	3.36	2	57907629	58159920	+	VRK2	VRK serine/threonine kinase 2 [Source:HGNC Symbol%3BAcc:HGNC:12719]	GO:0046777:protein autophosphorylation;GO:0034599:cellular response to oxidative stress;GO:0043408:regulation of MAPK cascade;GO:0019048:modulation by virus of host morphology or physiology;GO:2000659:regulation of interleukin-1-mediated signaling pathway;	GO:0031966:mitochondrial membrane;GO:0016021:integral component of membrane;GO:0005789:endoplasmic reticulum membrane;GO:0005634:nucleus;	GO:0004674:protein serine/threonine kinase activity;GO:0005524:ATP binding;GO:0005515:protein binding;
ENSG00000028137	3778	2	0.1	7	0.43	1	12166991	12209228	+	TNFRSF1B	TNF receptor superfamily member 1B [Source:HGNC Symbol%3BAcc:HGNC:11917]	GO:0071363:cellular response to growth factor stimulus;GO:0006915:apoptotic process;GO:0051044:positive regulation of membrane protein ectodomain proteolysis;GO:0006955:immune response;GO:0050779:RNA destabilization;GO:0071222:cellular response to lipopolysaccharide;GO:0050728:negative regulation of inflammatory response;	GO:0043196:varicosity;GO:0016021:integral component of membrane;GO:0045121:membrane raft;GO:0043025:neuronal cell body;GO:0048471:perinuclear region of cytoplasm;GO:0005576:extracellular region;GO:0005634:nucleus;GO:0005886:plasma membrane;	GO:0031625:ubiquitin protein ligase binding;GO:0005031:tumor necrosis factor-activated receptor activity;
ENSG00000028203	8766	275	5.8	118	3.13	12	95217746	95302799	+	VEZT	vezatin%2C adherens junctions transmembrane protein [Source:HGNC Symbol%3BAcc:HGNC:18258]	GO:0043009:chordate embryonic development;GO:0016337:single organismal cell-cell adhesion;GO:0044699:single-organism process;	GO:0005912:adherens junction;GO:0001669:acrosomal vesicle;GO:0005886:plasma membrane;GO:0002142:stereocilia ankle link complex;GO:0016021:integral component of membrane;GO:0005634:nucleus;GO:0043231:intracellular membrane-bounded organelle;GO:0016020:membrane;	GO:0017022:myosin binding;
ENSG00000028277	9072	33	0.67	34	0.87	19	42086110	42196585	-	POU2F2	POU class 2 homeobox 2 [Source:HGNC Symbol%3BAcc:HGNC:9213]	GO:0006959:humoral immune response;GO:0002335:mature B cell differentiation;GO:0002380:immunoglobulin secretion involved in immune response;GO:0048469:cell maturation;GO:0045893:positive regulation of transcription, DNA-templated;GO:0006366:transcription from RNA polymerase II promoter;GO:0044763:single-organism cellular process;	GO:0005737:cytoplasm;GO:0005634:nucleus;	GO:0043565:sequence-specific DNA binding;GO:0003700:sequence-specific DNA binding transcription factor activity;GO:0019904:protein domain specific binding;
ENSG00000028310	9549	354	6.85	333	8.1	5	850291	892801	-	BRD9	bromodomain containing 9 [Source:HGNC Symbol%3BAcc:HGNC:25818]	GO:0016568:chromatin modification;GO:0006355:regulation of transcription, DNA-templated;	GO:0016021:integral component of membrane;	GO:0003676:nucleic acid binding;GO:0070577:lysine-acetylated histone binding;GO:0008270:zinc ion binding;GO:0016746:transferase activity, transferring acyl groups;
ENSG00000028528	9789	425	8.03	386	9.16	15	64094123	64146090	+	SNX1	sorting nexin 1 [Source:HGNC Symbol%3BAcc:HGNC:11172]	GO:0045732:positive regulation of protein catabolic process;GO:0006897:endocytosis;GO:0007154:cell communication;GO:0006886:intracellular protein transport;GO:0034498:early endosome to Golgi transport;	GO:0005829:cytosol;GO:0031901:early endosome membrane;GO:0005794:Golgi apparatus;	GO:0008565:protein transporter activity;GO:0035091:phosphatidylinositol binding;GO:0005515:protein binding;
ENSG00000028839	5039	40	1.47	14	0.65	6	133952170	133990432	+	TBPL1	TATA-box binding protein like 1 [Source:HGNC Symbol%3BAcc:HGNC:11589]	-	-	-
ENSG00000029153	6983	114	3.02	73	2.43	12	27332854	27425289	+	ARNTL2	aryl hydrocarbon receptor nuclear translocator like 2 [Source:HGNC Symbol%3BAcc:HGNC:18984]	GO:0045944:positive regulation of transcription from RNA polymerase II promoter;GO:0009649:entrainment of circadian clock;GO:0007165:signal transduction;	GO:0005667:transcription factor complex;GO:0005737:cytoplasm;	GO:0004871:signal transducer activity;GO:0000982:RNA polymerase II core promoter proximal region sequence-specific DNA binding transcription factor activity;GO:0003677:DNA binding;GO:0046983:protein dimerization activity;
ENSG00000029363	9533	919	17.82	315	7.68	6	136256627	136289851	-	BCLAF1	BCL2 associated transcription factor 1 [Source:HGNC Symbol%3BAcc:HGNC:16863]	GO:2000144:positive regulation of DNA-templated transcription, initiation;GO:0045892:negative regulation of transcription, DNA-templated;GO:0043620:regulation of DNA-templated transcription in response to stress;GO:2001022:positive regulation of response to DNA damage stimulus;GO:2001244:positive regulation of intrinsic apoptotic signaling pathway;GO:0043065:positive regulation of apoptotic proce…	GO:0005737:cytoplasm;GO:0005730:nucleolus;GO:0005634:nucleus;	GO:0005515:protein binding;GO:0003677:DNA binding;GO:0005488:binding;
ENSG00000029364	7138	645	16.71	337	10.97	14	69398015	69462390	+	SLC39A9	solute carrier family 39 member 9 [Source:HGNC Symbol%3BAcc:HGNC:20182]	GO:0006829:zinc II ion transport;GO:0055085:transmembrane transport;	GO:0016021:integral component of membrane;	GO:0046873:metal ion transmembrane transporter activity;
ENSG00000029534	10797	41	0.7	25	0.54	8	41653220	41896762	-	ANK1	ankyrin 1 [Source:HGNC Symbol%3BAcc:HGNC:492]	GO:0007411:axon guidance;GO:0007010:cytoskeleton organization;GO:0045199:maintenance of epithelial cell apical/basal polarity;GO:0015672:monovalent inorganic cation transport;GO:0072661:protein targeting to plasma membrane;GO:0006779:porphyrin-containing compound biosynthetic process;GO:0048821:erythrocyte development;GO:0006887:exocytosis;GO:0007165:signal transduction;GO:0006888:ER to Golgi ves…	GO:0030863:cortical cytoskeleton;GO:0014731:spectrin-associated cytoskeleton;GO:0016529:sarcoplasmic reticulum;GO:0016323:basolateral plasma membrane;GO:0005829:cytosol;GO:0031430:M band;	GO:0030507:spectrin binding;GO:0051117:ATPase binding;GO:0005200:structural constituent of cytoskeleton;GO:0008093:cytoskeletal adaptor activity;
ENSG00000029559	1573	0	0	0	0	4	87799554	87812435	+	IBSP	integrin binding sialoprotein [Source:HGNC Symbol%3BAcc:HGNC:5341]	GO:0007155:cell adhesion;GO:0071363:cellular response to growth factor stimulus;GO:0030198:extracellular matrix organization;GO:0031214:biomineral tissue development;GO:0001503:ossification;	GO:0005576:extracellular region;	-
ENSG00000029639	4111	44	1.98	24	1.36	6	155256134	155314493	-	TFB1M	transcription factor B1%2C mitochondrial [Source:HGNC Symbol%3BAcc:HGNC:17037]	GO:0031167:rRNA methylation;GO:0006355:regulation of transcription, DNA-templated;	GO:0042645:mitochondrial nucleoid;	GO:0003677:DNA binding;GO:0000179:rRNA (adenine-N6,N6-)-dimethyltransferase activity;GO:0005515:protein binding;
ENSG00000029725	7059	358	9.38	223	7.34	17	5282265	5386340	+	RABEP1	rabaptin%2C RAB GTPase binding effector protein 1 [Source:HGNC Symbol%3BAcc:HGNC:17677]	GO:0015031:protein transport;GO:0006915:apoptotic process;GO:0006897:endocytosis;GO:0043547:positive regulation of GTPase activity;	GO:0055037:recycling endosome;GO:0030139:endocytic vesicle;GO:0005769:early endosome;	GO:0008083:growth factor activity;GO:0005096:GTPase activator activity;GO:0042803:protein homodimerization activity;
ENSG00000029993	3914	490	23.14	364	21.61	X	150980509	150990771	+	HMGB3	high mobility group box 3 [Source:HGNC Symbol%3BAcc:HGNC:5004]	-	-	-
ENSG00000030066	8576	663	14.29	400	10.84	11	47778087	47848555	-	NUP160	nucleoporin 160 [Source:HGNC Symbol%3BAcc:HGNC:18017]	GO:0055085:transmembrane transport;GO:0005975:carbohydrate metabolic process;GO:0019221:cytokine-mediated signaling pathway;GO:0000236:mitotic prometaphase;GO:0006406:mRNA export from nucleus;GO:0016032:viral process;GO:0044281:small molecule metabolic process;GO:0010827:regulation of glucose transport;GO:0015031:protein transport;	GO:0005829:cytosol;GO:0031080:nuclear pore outer ring;GO:0000776:kinetochore;	GO:0005487:nucleocytoplasmic transporter activity;GO:0005515:protein binding;
ENSG00000030110	2212	289	24.15	233	24.47	6	33572547	33580293	-	BAK1	BCL2 antagonist/killer 1 [Source:HGNC Symbol%3BAcc:HGNC:949]	GO:0043065:positive regulation of apoptotic process;GO:0010524:positive regulation of calcium ion transport into cytosol;GO:0045862:positive regulation of proteolysis;GO:0043497:regulation of protein heterodimerization activity;GO:0008635:activation of cysteine-type endopeptidase activity involved in apoptotic process by cytochrome c;GO:0042542:response to hydrogen peroxide;GO:0010332:response to…	GO:0046930:pore complex;GO:0031307:integral component of mitochondrial outer membrane;GO:0005783:endoplasmic reticulum;GO:0005829:cytosol;	GO:0051087:chaperone binding;GO:0042803:protein homodimerization activity;GO:0051400:BH domain binding;GO:0046872:metal ion binding;GO:0046982:protein heterodimerization activity;GO:0031072:heat shock protein binding;
ENSG00000030304	9176	0	0	2	0.05	9	110668779	110806558	+	MUSK	muscle associated receptor tyrosine kinase [Source:HGNC Symbol%3BAcc:HGNC:7525]	GO:0001934:positive regulation of protein phosphorylation;GO:0010628:positive regulation of gene expression;GO:2000541:positive regulation of protein geranylgeranylation;GO:0007613:memory;GO:0006355:regulation of transcription, DNA-templated;GO:0071340:skeletal muscle acetylcholine-gated channel clustering;GO:0046777:protein autophosphorylation;GO:0007169:transmembrane receptor protein tyrosine k…	GO:0031594:neuromuscular junction;GO:0045211:postsynaptic membrane;GO:0030054:cell junction;GO:0005887:integral component of plasma membrane;	GO:0005515:protein binding;GO:0004714:transmembrane receptor protein tyrosine kinase activity;GO:0005524:ATP binding;
ENSG00000030419	12240	92	1.39	28	0.53	2	212999691	213152427	-	IKZF2	IKAROS family zinc finger 2 [Source:HGNC Symbol%3BAcc:HGNC:13177]	GO:0045944:positive regulation of transcription from RNA polymerase II promoter;	GO:0005634:nucleus;GO:0005622:intracellular;	GO:0008270:zinc ion binding;GO:0003677:DNA binding;GO:0046982:protein heterodimerization activity;GO:0042803:protein homodimerization activity;GO:0003676:nucleic acid binding;
ENSG00000030582	3524	684	35.88	739	48.72	17	44345246	44353106	+	GRN	granulin precursor [Source:HGNC Symbol%3BAcc:HGNC:4601]	GO:0050679:positive regulation of epithelial cell proliferation;GO:0007165:signal transduction;GO:0008219:cell death;GO:0007566:embryo implantation;GO:0001835:blastocyst hatching;GO:0061351:neural precursor cell proliferation;GO:0060179:male mating behavior;GO:0060999:positive regulation of dendritic spine development;GO:0035988:chondrocyte proliferation;GO:0010976:positive regulation of neuron p…	GO:0005615:extracellular space;GO:0005739:mitochondrion;GO:0009986:cell surface;GO:0043231:intracellular membrane-bounded organelle;	GO:0008083:growth factor activity;GO:0005125:cytokine activity;GO:0008236:serine-type peptidase activity;
ENSG00000031003	6808	363	9.86	187	6.38	5	137937960	138051961	-	FAM13B	family with sequence similarity 13 member B [Source:HGNC Symbol%3BAcc:HGNC:1335]	GO:0051056:regulation of small GTPase mediated signal transduction;	GO:0005829:cytosol;	GO:0005096:GTPase activator activity;
ENSG00000031081	9374	4	0.08	0	0	3	119294383	119420714	+	ARHGAP31	Rho GTPase activating protein 31 [Source:HGNC Symbol%3BAcc:HGNC:29216]	GO:0051056:regulation of small GTPase mediated signal transduction;	GO:0030027:lamellipodium;GO:0005925:focal adhesion;GO:0005829:cytosol;	GO:0005096:GTPase activator activity;GO:0017124:SH3 domain binding;
ENSG00000031691	1741	39	4.14	13	1.73	6	49463370	49493107	+	CENPQ	centromere protein Q [Source:HGNC Symbol%3BAcc:HGNC:21347]	GO:0034080:CENP-A containing nucleosome assembly;GO:0000236:mitotic prometaphase;	GO:0005829:cytosol;GO:0000775:chromosome, centromeric region;GO:0005654:nucleoplasm;	-
ENSG00000031698	3849	1098	52.74	916	55.29	1	109213918	109238182	+	SARS1	seryl-tRNA synthetase 1 [Source:HGNC Symbol%3BAcc:HGNC:10537]	GO:0097056:selenocysteinyl-tRNA(Sec) biosynthetic process;GO:0006434:seryl-tRNA aminoacylation;GO:0008033:tRNA processing;	GO:0005829:cytosol;GO:0005739:mitochondrion;	GO:0004828:serine-tRNA ligase activity;GO:0003723:RNA binding;GO:0005524:ATP binding;
ENSG00000031823	7445	324	8.05	237	7.4	19	5916139	5978142	-	RANBP3	RAN binding protein 3 [Source:HGNC Symbol%3BAcc:HGNC:9850]	GO:0046907:intracellular transport;GO:0015031:protein transport;GO:0006810:transport;	GO:0005737:cytoplasm;GO:0005730:nucleolus;GO:0005634:nucleus;GO:0044424:intracellular part;	GO:0008536:Ran GTPase binding;GO:0070412:R-SMAD binding;
ENSG00000032219	7449	316	7.84	195	6.08	14	58298504	58373887	+	ARID4A	AT-rich interaction domain 4A [Source:HGNC Symbol%3BAcc:HGNC:9885]	GO:0045892:negative regulation of transcription, DNA-templated;GO:0006366:transcription from RNA polymerase II promoter;	GO:0017053:transcriptional repressor complex;GO:0005634:nucleus;	GO:0003700:sequence-specific DNA binding transcription factor activity;GO:0003677:DNA binding;
ENSG00000032389	5723	273	8.82	147	5.97	2	3188925	3377830	-	EIPR1	EARP complex and GARP complex interacting protein 1 [Source:HGNC Symbol%3BAcc:HGNC:12383]	-	-	-
ENSG00000032444	7161	123	3.18	147	4.77	19	7534004	7561764	+	PNPLA6	patatin like phospholipase domain containing 6 [Source:HGNC Symbol%3BAcc:HGNC:16268]	GO:0001525:angiogenesis;GO:0016042:lipid catabolic process;GO:0046470:phosphatidylcholine metabolic process;GO:0009887:organ morphogenesis;GO:0008219:cell death;GO:0006629:lipid metabolic process;GO:0009987:cellular process;	GO:0016021:integral component of membrane;GO:0005789:endoplasmic reticulum membrane;GO:0005783:endoplasmic reticulum;GO:0044425:membrane part;	GO:0004622:lysophospholipase activity;
ENSG00000032742	6111	87	2.63	43	1.63	13	20567069	20691437	+	IFT88	intraflagellar transport 88 [Source:HGNC Symbol%3BAcc:HGNC:20606]	GO:0042733:embryonic digit morphogenesis;GO:0048853:forebrain morphogenesis;GO:0060411:cardiac septum morphogenesis;GO:0048568:embryonic organ development;GO:0060271:cilium morphogenesis;GO:0003382:epithelial cell morphogenesis;GO:0016485:protein processing;GO:0007224:smoothened signaling pathway;GO:0060426:lung vasculature development;GO:0007368:determination of left/right symmetry;GO:0009952:an…	GO:0030992:intraciliary transport particle B;GO:0005814:centriole;GO:0031512:motile primary cilium;GO:0032391:photoreceptor connecting cilium;GO:0045177:apical part of cell;GO:0005929:cilium;GO:0044463:cell projection part;GO:0044446:intracellular organelle part;	-
ENSG00000033011	5386	136	4.67	156	6.73	16	5033923	5087379	+	ALG1	ALG1 chitobiosyldiphosphodolichol beta-mannosyltransferase [Source:HGNC Symbol%3BAcc:HGNC:18294]	GO:0009103:lipopolysaccharide biosynthetic process;GO:0018279:protein N-linked glycosylation via asparagine;GO:0043687:post-translational protein modification;GO:0006488:dolichol-linked oligosaccharide biosynthetic process;	GO:0016021:integral component of membrane;GO:0005789:endoplasmic reticulum membrane;	GO:0004578:chitobiosyldiphosphodolichol beta-mannosyltransferase activity;
ENSG00000033030	9125	480	9.72	242	6.16	12	122471599	122501073	-	ZCCHC8	zinc finger CCHC-type containing 8 [Source:HGNC Symbol%3BAcc:HGNC:25265]	GO:0000398:mRNA splicing, via spliceosome;	GO:0005730:nucleolus;GO:0071013:catalytic step 2 spliceosome;	GO:0003676:nucleic acid binding;GO:0005515:protein binding;GO:0008270:zinc ion binding;
ENSG00000033050	5158	184	6.6	173	7.79	7	151211484	151227205	-	ABCF2	ATP binding cassette subfamily F member 2 [Source:HGNC Symbol%3BAcc:HGNC:71]	GO:0006810:transport;	GO:0043190:ATP-binding cassette (ABC) transporter complex;GO:0005740:mitochondrial envelope;	GO:0005524:ATP binding;GO:0016887:ATPase activity;GO:0005215:transporter activity;
ENSG00000033100	4205	331	14.55	363	20.06	7	151232489	151238827	+	CHPF2	chondroitin polymerizing factor 2 [Source:HGNC Symbol%3BAcc:HGNC:29270]	GO:0005975:carbohydrate metabolic process;GO:0030206:chondroitin sulfate biosynthetic process;	GO:0032580:Golgi cisterna membrane;GO:0016021:integral component of membrane;	GO:0050510:N-acetylgalactosaminyl-proteoglycan 3-beta-glucuronosyltransferase activity;
ENSG00000033122	30043	0	0	3	0.02	1	69567922	70151945	+	LRRC7	leucine rich repeat containing 7 [Source:HGNC Symbol%3BAcc:HGNC:18531]	-	GO:0014069:postsynaptic density;GO:0005737:cytoplasm;GO:0030054:cell junction;GO:0045211:postsynaptic membrane;GO:0005886:plasma membrane;	-
ENSG00000033170	6976	786	20.83	334	11.12	14	65410592	65744121	+	FUT8	fucosyltransferase 8 [Source:HGNC Symbol%3BAcc:HGNC:4019]	GO:0016477:cell migration;GO:0006491:N-glycan processing;GO:0033578:protein glycosylation in Golgi;GO:0036071:N-glycan fucosylation;GO:0009312:oligosaccharide biosynthetic process;GO:0018279:protein N-linked glycosylation via asparagine;GO:0007229:integrin-mediated signaling pathway;GO:0043112:receptor metabolic process;GO:0042355:L-fucose catabolic process;GO:0043687:post-translational protein m…	GO:0032580:Golgi cisterna membrane;GO:0016021:integral component of membrane;	GO:0008424:glycoprotein 6-alpha-L-fucosyltransferase activity;GO:0017124:SH3 domain binding;
ENSG00000033178	11408	316	5.12	125	2.55	4	67612652	67701155	-	UBA6	ubiquitin like modifier activating enzyme 6 [Source:HGNC Symbol%3BAcc:HGNC:25581]	GO:0016567:protein ubiquitination;GO:0006511:ubiquitin-dependent protein catabolic process;	GO:0005737:cytoplasm;	GO:0016874:ligase activity;GO:0005515:protein binding;GO:0005524:ATP binding;GO:0019780:FAT10 activating enzyme activity;
ENSG00000033327	6775	100	2.73	81	2.78	11	78215293	78418348	-	GAB2	GRB2 associated binding protein 2 [Source:HGNC Symbol%3BAcc:HGNC:14458]	GO:0030316:osteoclast differentiation;GO:0048015:phosphatidylinositol-mediated signaling;GO:0007169:transmembrane receptor protein tyrosine kinase signaling pathway;GO:0008284:positive regulation of cell proliferation;GO:0043306:positive regulation of mast cell degranulation;GO:0016477:cell migration;GO:0007229:integrin-mediated signaling pathway;	GO:0005829:cytosol;GO:0005886:plasma membrane;	GO:0005547:phosphatidylinositol-3,4,5-trisphosphate binding;GO:0005070:SH3/SH2 adaptor activity;GO:0005068:transmembrane receptor protein tyrosine kinase adaptor activity;GO:0043325:phosphatidylinositol-3,4-bisphosphate binding;GO:0005543:phospholipid binding;
ENSG00000033627	10926	209	3.54	194	4.13	17	42458844	42522582	+	ATP6V0A1	ATPase H+ transporting V0 subunit a1 [Source:HGNC Symbol%3BAcc:HGNC:865]	GO:0033572:transferrin transport;GO:0090382:phagosome maturation;GO:0008286:insulin receptor signaling pathway;GO:0006879:cellular iron ion homeostasis;GO:0015991:ATP hydrolysis coupled proton transport;GO:0051701:interaction with host;	GO:0030670:phagocytic vesicle membrane;GO:0042470:melanosome;GO:0016021:integral component of membrane;GO:0000220:vacuolar proton-transporting V-type ATPase, V0 domain;GO:0005794:Golgi apparatus;GO:0005730:nucleolus;GO:0005886:plasma membrane;GO:0010008:endosome membrane;GO:0031410:cytoplasmic vesicle;GO:0033179:proton-transporting V-type ATPase, V0 domain;	GO:0015078:hydrogen ion transmembrane transporter activity;GO:0051117:ATPase binding;
ENSG00000033800	10647	245	4.25	124	2.71	15	68054309	68198603	+	PIAS1	protein inhibitor of activated STAT 1 [Source:HGNC Symbol%3BAcc:HGNC:2752]	GO:0000122:negative regulation of transcription from RNA polymerase II promoter;GO:0042127:regulation of cell proliferation;GO:0007283:spermatogenesis;GO:0030521:androgen receptor signaling pathway;GO:0007259:JAK-STAT cascade;GO:0065004:protein-DNA complex assembly;GO:0060334:regulation of interferon-gamma-mediated signaling pathway;GO:0032436:positive regulation of proteasomal ubiquitin-dependen…	GO:0016607:nuclear speck;GO:0016605:PML body;GO:0005634:nucleus;	GO:0003714:transcription corepressor activity;GO:0008270:zinc ion binding;GO:0019789:SUMO transferase activity;GO:0019904:protein domain specific binding;GO:0031625:ubiquitin protein ligase binding;GO:0003713:transcription coactivator activity;GO:0003677:DNA binding;GO:0050681:androgen receptor binding;GO:0003676:nucleic acid binding;
ENSG00000033867	9616	493	9.48	216	5.22	3	27372721	27484420	-	SLC4A7	solute carrier family 4 member 7 [Source:HGNC Symbol%3BAcc:HGNC:11033]	GO:0055085:transmembrane transport;GO:0015701:bicarbonate transport;GO:0061299:retina vasculature morphogenesis in camera-type eye;GO:0046666:retinal cell programmed cell death;GO:0021747:cochlear nucleus development;GO:0060117:auditory receptor cell development;	GO:0032420:stereocilium;GO:0016021:integral component of membrane;GO:0016324:apical plasma membrane;GO:0016323:basolateral plasma membrane;	GO:0005452:inorganic anion exchanger activity;GO:0008510:sodium:bicarbonate symporter activity;
ENSG00000034053	6869	12	0.32	19	0.64	15	28884483	29118315	+	APBA2	amyloid beta precursor protein binding family A member 2 [Source:HGNC Symbol%3BAcc:HGNC:579]	GO:0035264:multicellular organism growth;GO:0010468:regulation of gene expression;GO:0001701:in utero embryonic development;GO:0007268:synaptic transmission;GO:0007399:nervous system development;GO:0007626:locomotory behavior;GO:0015031:protein transport;	GO:0005886:plasma membrane;	GO:0001540:beta-amyloid binding;GO:0005515:protein binding;
ENSG00000034152	3775	434	21.25	364	22.4	17	21284672	21315232	+	MAP2K3	mitogen-activated protein kinase kinase 3 [Source:HGNC Symbol%3BAcc:HGNC:6843]	GO:0008063:Toll signaling pathway;GO:0034142:toll-like receptor 4 signaling pathway;GO:0060048:cardiac muscle contraction;GO:0034134:toll-like receptor 2 signaling pathway;GO:0035666:TRIF-dependent toll-like receptor signaling pathway;GO:0042035:regulation of cytokine biosynthetic process;GO:0006954:inflammatory response;GO:0034138:toll-like receptor 3 signaling pathway;GO:0045893:positive regula…	GO:0005654:nucleoplasm;GO:0005829:cytosol;	GO:0004708:MAP kinase kinase activity;GO:0019901:protein kinase binding;GO:0004713:protein tyrosine kinase activity;GO:0004674:protein serine/threonine kinase activity;GO:0005524:ATP binding;
ENSG00000034239	5822	0	0	1	0.04	8	48710789	48735311	-	EFCAB1	EF-hand calcium binding domain 1 [Source:HGNC Symbol%3BAcc:HGNC:25678]	-	-	GO:0005509:calcium ion binding;
ENSG00000034510	461	847	339.67	1077	542.8	2	84905656	84906671	+	TMSB10	thymosin beta 10 [Source:HGNC Symbol%3BAcc:HGNC:11879]	GO:0042989:sequestering of actin monomers;	GO:0005737:cytoplasm;GO:0005856:cytoskeleton;	GO:0003779:actin binding;
ENSG00000034533	3427	26	1.4	25	1.69	3	131013875	131027649	-	ASTE1	asteroid homolog 1 [Source:HGNC Symbol%3BAcc:HGNC:25021]	GO:0090305:nucleic acid phosphodiester bond hydrolysis;GO:0006281:DNA repair;	-	GO:0004518:nuclease activity;
ENSG00000034677	5852	444	14.03	238	9.45	8	100257060	100336218	-	RNF19A	ring finger protein 19A%2C RBR E3 ubiquitin protein ligase [Source:HGNC Symbol%3BAcc:HGNC:13432]	GO:0016567:protein ubiquitination;GO:0000226:microtubule cytoskeleton organization;GO:0006464:cellular protein modification process;	GO:0005737:cytoplasm;GO:0005813:centrosome;GO:0016021:integral component of membrane;GO:0005815:microtubule organizing center;	GO:0016874:ligase activity;GO:0008134:transcription factor binding;GO:0008270:zinc ion binding;
ENSG00000034693	2830	38	2.48	31	2.55	6	143450805	143490616	+	PEX3	peroxisomal biogenesis factor 3 [Source:HGNC Symbol%3BAcc:HGNC:8858]	GO:0045046:protein import into peroxisome membrane;GO:0016557:peroxisome membrane biogenesis;	GO:0005829:cytosol;GO:0005779:integral component of peroxisomal membrane;GO:0043234:protein complex;GO:0005730:nucleolus;GO:0005783:endoplasmic reticulum;GO:0032994:protein-lipid complex;	GO:0008289:lipid binding;GO:0046983:protein dimerization activity;
ENSG00000034713	3010	273	16.77	198	15.28	16	75566375	75577881	+	GABARAPL2	GABA type A receptor associated protein like 2 [Source:HGNC Symbol%3BAcc:HGNC:13291]	-	-	-
ENSG00000034971	2104	0	0	0	0	1	171635417	171652688	-	MYOC	myocilin [Source:HGNC Symbol%3BAcc:HGNC:7610]	GO:0009653:anatomical structure morphogenesis;	GO:0005615:extracellular space;GO:0070062:extracellular exosome;GO:0005929:cilium;GO:0005791:rough endoplasmic reticulum;	GO:0005198:structural molecule activity;
ENSG00000035115	11132	164	2.72	112	2.34	2	217730	266398	-	SH3YL1	SH3 and SYLF domain containing 1 [Source:HGNC Symbol%3BAcc:HGNC:29546]	GO:1900027:regulation of ruffle assembly;GO:0006661:phosphatidylinositol biosynthetic process;	GO:0032587:ruffle membrane;GO:0005576:extracellular region;	GO:0019902:phosphatase binding;GO:0035091:phosphatidylinositol binding;
ENSG00000035141	3086	420	25.16	310	23.34	2	70295975	70302090	-	FAM136A	family with sequence similarity 136 member A [Source:HGNC Symbol%3BAcc:HGNC:25911]	-	GO:0005739:mitochondrion;	-
ENSG00000035403	9992	535	9.9	390	9.07	10	73995193	74121363	+	VCL	vinculin [Source:HGNC Symbol%3BAcc:HGNC:12665]	GO:0030168:platelet activation;GO:0030032:lamellipodium assembly;GO:0030336:negative regulation of cell migration;GO:0034394:protein localization to cell surface;GO:0090136:epithelial cell-cell adhesion;GO:0034333:adherens junction assembly;GO:0007160:cell-matrix adhesion;GO:0043297:apical junction assembly;GO:0002576:platelet degranulation;GO:0002009:morphogenesis of an epithelium;GO:0006936:mus…	GO:0005829:cytosol;GO:0030018:Z disc;GO:0043234:protein complex;GO:0043034:costamere;GO:0005925:focal adhesion;GO:0015629:actin cytoskeleton;GO:0042383:sarcolemma;GO:0005576:extracellular region;GO:0005916:fascia adherens;GO:0005886:plasma membrane;	GO:0008013:beta-catenin binding;GO:0002162:dystroglycan binding;GO:0045296:cadherin binding;GO:0003779:actin binding;GO:0045294:alpha-catenin binding;GO:0005198:structural molecule activity;GO:0017048:Rho GTPase binding;
ENSG00000035499	3806	86	4.18	84	5.13	5	60596912	60700190	-	DEPDC1B	DEP domain containing 1B [Source:HGNC Symbol%3BAcc:HGNC:24902]	GO:0051056:regulation of small GTPase mediated signal transduction;	GO:0005829:cytosol;	GO:0005096:GTPase activator activity;
ENSG00000035664	13612	95	1.29	88	1.5	15	63907036	64072033	-	DAPK2	death associated protein kinase 2 [Source:HGNC Symbol%3BAcc:HGNC:2675]	GO:0010506:regulation of autophagy;GO:0046777:protein autophosphorylation;GO:0043276:anoikis;GO:0006468:protein phosphorylation;	GO:0031410:cytoplasmic vesicle;GO:0034423:autophagosome lumen;GO:0005737:cytoplasm;	GO:0005516:calmodulin binding;GO:0042802:identical protein binding;GO:0005524:ATP binding;GO:0004683:calmodulin-dependent protein kinase activity;GO:0004674:protein serine/threonine kinase activity;GO:0004672:protein kinase activity;
ENSG00000035681	6170	207	6.2	128	4.82	8	58583508	58659853	-	NSMAF	neutral sphingomyelinase activation associated factor [Source:HGNC Symbol%3BAcc:HGNC:8017]	GO:0007165:signal transduction;GO:0006672:ceramide metabolic process;	GO:0005737:cytoplasm;	GO:0005057:receptor signaling protein activity;GO:0005515:protein binding;
ENSG00000035687	3441	106	5.7	56	3.78	1	244408494	244451909	-	ADSS2	adenylosuccinate synthase 2 [Source:HGNC Symbol%3BAcc:HGNC:292]	GO:0044208:'de novo' AMP biosynthetic process;GO:0046040:IMP metabolic process;GO:0071257:cellular response to electrical stimulus;GO:0006144:purine nucleobase metabolic process;GO:0006531:aspartate metabolic process;GO:0002376:immune system process;GO:0014074:response to purine-containing compound;GO:0060359:response to ammonium ion;	GO:0005737:cytoplasm;GO:0005886:plasma membrane;GO:0005829:cytosol;	GO:0004019:adenylosuccinate synthase activity;GO:0000287:magnesium ion binding;GO:0005525:GTP binding;GO:0042301:phosphate ion binding;
ENSG00000035720	1951	0	0	0	0	4	67558727	67607337	+	STAP1	signal transducing adaptor family member 1 [Source:HGNC Symbol%3BAcc:HGNC:24133]	GO:0006886:intracellular protein transport;GO:0007169:transmembrane receptor protein tyrosine kinase signaling pathway;	GO:0005730:nucleolus;GO:0043234:protein complex;GO:0005739:mitochondrion;	GO:0005070:SH3/SH2 adaptor activity;GO:0005543:phospholipid binding;
ENSG00000035862	5633	185	6.07	171	7.05	17	78852977	78925387	-	TIMP2	TIMP metallopeptidase inhibitor 2 [Source:HGNC Symbol%3BAcc:HGNC:11821]	GO:0022617:extracellular matrix disassembly;GO:0007417:central nervous system development;GO:0045930:negative regulation of mitotic cell cycle;GO:0045762:positive regulation of adenylate cyclase activity;GO:0032487:regulation of Rap protein signal transduction;GO:0007568:aging;GO:0046580:negative regulation of Ras protein signal transduction;GO:0071310:cellular response to organic substance;GO:00…	GO:0005604:basement membrane;GO:0030426:growth cone;GO:0005615:extracellular space;GO:0009986:cell surface;GO:0043025:neuronal cell body;	GO:0005178:integrin binding;GO:0008047:enzyme activator activity;GO:0046872:metal ion binding;GO:0008191:metalloendopeptidase inhibitor activity;
ENSG00000035928	6719	293	8.06	173	5.98	4	39287456	39366375	-	RFC1	replication factor C subunit 1 [Source:HGNC Symbol%3BAcc:HGNC:9969]	GO:0043085:positive regulation of catalytic activity;GO:0006355:regulation of transcription, DNA-templated;GO:0006283:transcription-coupled nucleotide-excision repair;GO:0006297:nucleotide-excision repair, DNA gap filling;GO:0051958:methotrexate transport;GO:0000722:telomere maintenance via recombination;GO:0000084:mitotic S phase;GO:0046655:folic acid metabolic process;GO:0015884:folic acid tran…	GO:0005654:nucleoplasm;GO:0005663:DNA replication factor C complex;GO:0005887:integral component of plasma membrane;	GO:0005515:protein binding;GO:0008047:enzyme activator activity;GO:0008517:folic acid transporter activity;GO:0003689:DNA clamp loader activity;GO:0008518:reduced folate carrier activity;GO:0005542:folic acid binding;GO:0015350:methotrexate transporter activity;GO:0005524:ATP binding;GO:1901363:heterocyclic compound binding;GO:0043168:anion binding;GO:0036094:small molecule binding;GO:0097159:org…
ENSG00000036054	5176	105	3.75	44	1.98	3	100260992	100325251	+	TBC1D23	TBC1 domain family member 23 [Source:HGNC Symbol%3BAcc:HGNC:25622]	-	GO:0005622:intracellular;	-
ENSG00000036257	11505	558	8.97	298	6.02	2	224470150	224585397	-	CUL3	cullin 3 [Source:HGNC Symbol%3BAcc:HGNC:2553]	GO:0000209:protein polyubiquitination;GO:0008054:negative regulation of cyclin-dependent protein serine/threonine kinase by cyclin degradation;GO:0017145:stem cell division;GO:0007369:gastrulation;GO:0016055:Wnt signaling pathway;GO:0032467:positive regulation of cytokinesis;GO:0006513:protein monoubiquitination;GO:0035024:negative regulation of Rho protein signal transduction;GO:0040016:embryoni…	GO:0005794:Golgi apparatus;GO:0005827:polar microtubule;GO:0005634:nucleus;GO:0031463:Cul3-RING ubiquitin ligase complex;GO:0031461:cullin-RING ubiquitin ligase complex;	GO:0031208:POZ domain binding;GO:0031625:ubiquitin protein ligase binding;GO:0004842:ubiquitin-protein transferase activity;GO:0030332:cyclin binding;
ENSG00000036448	7056	5	0.13	6	0.2	8	2045046	2165552	+	MYOM2	myomesin 2 [Source:HGNC Symbol%3BAcc:HGNC:7614]	GO:0006936:muscle contraction;	GO:0031430:M band;GO:0032982:myosin filament;	GO:0008307:structural constituent of muscle;
ENSG00000036473	1683	0	0	0	0	X	38352586	38421446	+	OTC	ornithine carbamoyltransferase [Source:HGNC Symbol%3BAcc:HGNC:8512]	GO:0019240:citrulline biosynthetic process;GO:0070207:protein homotrimerization;GO:0055081:anion homeostasis;GO:0006526:arginine biosynthetic process;GO:0001889:liver development;GO:0070781:response to biotin;GO:0000050:urea cycle;GO:0007494:midgut development;GO:0032868:response to insulin;GO:0042493:response to drug;GO:0010043:response to zinc ion;	GO:0005743:mitochondrial inner membrane;GO:0009348:ornithine carbamoyltransferase complex;GO:0005759:mitochondrial matrix;	GO:0004585:ornithine carbamoyltransferase activity;GO:0042301:phosphate ion binding;GO:0005543:phospholipid binding;GO:0016597:amino acid binding;
ENSG00000036530	9358	9	0.18	5	0.12	14	99684298	99727301	+	CYP46A1	cytochrome P450 family 46 subfamily A member 1 [Source:HGNC Symbol%3BAcc:HGNC:2641]	GO:0006707:cholesterol catabolic process;GO:0006699:bile acid biosynthetic process;GO:0006805:xenobiotic metabolic process;GO:0007399:nervous system development;GO:0055114:oxidation-reduction process;	GO:0016021:integral component of membrane;GO:0005789:endoplasmic reticulum membrane;	GO:0009055:electron carrier activity;GO:0033781:cholesterol 24-hydroxylase activity;GO:0020037:heme binding;GO:0005506:iron ion binding;GO:0008395:steroid hydroxylase activity;GO:0016705:oxidoreductase activity, acting on paired donors, with incorporation or reduction of molecular oxygen;GO:0004497:monooxygenase activity;
ENSG00000036549	9008	447	9.17	147	3.79	1	77562416	77683419	-	ZZZ3	zinc finger ZZ-type containing 3 [Source:HGNC Symbol%3BAcc:HGNC:24523]	GO:0006355:regulation of transcription, DNA-templated;GO:0006351:transcription, DNA-templated;	GO:0005671:Ada2/Gcn5/Ada3 transcription activator complex;GO:0005622:intracellular;	GO:0003677:DNA binding;GO:0003682:chromatin binding;GO:0008270:zinc ion binding;GO:0003676:nucleic acid binding;GO:0005515:protein binding;
ENSG00000036565	3910	0	0	0	0	8	20144855	20183206	-	SLC18A1	solute carrier family 18 member A1 [Source:HGNC Symbol%3BAcc:HGNC:10934]	GO:0006836:neurotransmitter transport;GO:0055085:transmembrane transport;GO:0015844:monoamine transport;GO:0006855:drug transmembrane transport;GO:0015893:drug transport;GO:0044765:single-organism transport;	GO:0005789:endoplasmic reticulum membrane;GO:0070083:clathrin-sculpted monoamine transport vesicle membrane;GO:0016021:integral component of membrane;GO:0012505:endomembrane system;GO:0031090:organelle membrane;GO:0043231:intracellular membrane-bounded organelle;GO:0044444:cytoplasmic part;GO:0044446:intracellular organelle part;	GO:0008504:monoamine transmembrane transporter activity;GO:0015238:drug transmembrane transporter activity;GO:0022857:transmembrane transporter activity;
ENSG00000036672	4523	14	0.57	11	0.57	11	119355215	119381711	-	USP2	ubiquitin specific peptidase 2 [Source:HGNC Symbol%3BAcc:HGNC:12618]	GO:0000122:negative regulation of transcription from RNA polymerase II promoter;GO:0016579:protein deubiquitination;GO:0048643:positive regulation of skeletal muscle tissue development;GO:0045931:positive regulation of mitotic cell cycle;GO:0048642:negative regulation of skeletal muscle tissue development;GO:0050821:protein stabilization;GO:0006511:ubiquitin-dependent protein catabolic process;	GO:0005813:centrosome;GO:0048471:perinuclear region of cytoplasm;GO:0005634:nucleus;GO:0005938:cell cortex;	GO:0004197:cysteine-type endopeptidase activity;GO:0046872:metal ion binding;GO:0031625:ubiquitin protein ligase binding;GO:0042802:identical protein binding;GO:0030332:cyclin binding;
ENSG00000036828	12020	0	0	0	0	3	122183668	122291629	+	CASR	calcium sensing receptor [Source:HGNC Symbol%3BAcc:HGNC:1514]	GO:0032024:positive regulation of insulin secretion;GO:0071774:response to fibroblast growth factor;GO:0006915:apoptotic process;GO:0008284:positive regulation of cell proliferation;GO:0032781:positive regulation of ATPase activity;GO:0048754:branching morphogenesis of an epithelial tube;GO:0042311:vasodilation;GO:0071456:cellular response to hypoxia;GO:0035729:cellular response to hepatocyte gro…	GO:0009986:cell surface;GO:0016324:apical plasma membrane;GO:0043679:axon terminus;GO:0016323:basolateral plasma membrane;GO:0005737:cytoplasm;GO:0016021:integral component of membrane;GO:0005634:nucleus;GO:0043025:neuronal cell body;GO:0005887:integral component of plasma membrane;	GO:0004930:G-protein coupled receptor activity;GO:0005178:integrin binding;GO:0000287:magnesium ion binding;GO:0008144:drug binding;GO:0019808:polyamine binding;GO:0044325:ion channel binding;GO:0019901:protein kinase binding;GO:0005509:calcium ion binding;GO:0005515:protein binding;GO:0004435:phosphatidylinositol phospholipase C activity;
ENSG00000037042	2793	75	4.96	64	5.32	17	42659284	42667006	+	TUBG2	tubulin gamma 2 [Source:HGNC Symbol%3BAcc:HGNC:12419]	GO:0000086:G2/M transition of mitotic cell cycle;GO:0051258:protein polymerization;GO:0007017:microtubule-based process;	GO:0005829:cytosol;GO:0005876:spindle microtubule;GO:0005881:cytoplasmic microtubule;GO:0000242:pericentriolar material;GO:0005827:polar microtubule;	GO:0003924:GTPase activity;GO:0005198:structural molecule activity;GO:0005525:GTP binding;
ENSG00000037241	1164	120	19.06	82	16.37	5	172958729	172969771	+	RPL26L1	ribosomal protein L26 like 1 [Source:HGNC Symbol%3BAcc:HGNC:17050]	-	-	-
ENSG00000037280	8852	5	0.1	5	0.13	5	180601506	180649624	-	FLT4	fms related receptor tyrosine kinase 4 [Source:HGNC Symbol%3BAcc:HGNC:3767]	GO:0001934:positive regulation of protein phosphorylation;GO:0048010:vascular endothelial growth factor receptor signaling pathway;GO:0001938:positive regulation of endothelial cell proliferation;GO:0070374:positive regulation of ERK1 and ERK2 cascade;GO:0043066:negative regulation of apoptotic process;GO:0035924:cellular response to vascular endothelial growth factor stimulus;GO:0090037:positive…	GO:0005576:extracellular region;GO:0005737:cytoplasm;GO:0005887:integral component of plasma membrane;GO:0005634:nucleus;	GO:0019838:growth factor binding;GO:0005021:vascular endothelial growth factor-activated receptor activity;GO:0019903:protein phosphatase binding;GO:0005524:ATP binding;
ENSG00000037474	5506	671	22.53	488	20.59	5	6599239	6633291	-	NSUN2	NOP2/Sun RNA methyltransferase 2 [Source:HGNC Symbol%3BAcc:HGNC:25994]	GO:0051301:cell division;GO:0007067:mitotic nuclear division;GO:0030488:tRNA methylation;GO:0044763:single-organism cellular process;	GO:0005730:nucleolus;GO:0005819:spindle;GO:0005737:cytoplasm;	GO:0016428:tRNA (cytosine-5-)-methyltransferase activity;GO:0000049:tRNA binding;
ENSG00000037637	9009	234	4.8	154	3.97	1	16246840	16352480	-	FBXO42	F-box protein 42 [Source:HGNC Symbol%3BAcc:HGNC:29249]	-	-	-
ENSG00000037749	7795	100	2.37	49	1.46	5	154038906	154220478	+	MFAP3	microfibril associated protein 3 [Source:HGNC Symbol%3BAcc:HGNC:7034]	-	GO:0005886:plasma membrane;GO:0016021:integral component of membrane;	-
ENSG00000037757	3466	529	28.22	742	49.74	19	13764522	13774282	+	MRI1	methylthioribose-1-phosphate isomerase 1 [Source:HGNC Symbol%3BAcc:HGNC:28469]	GO:0019509:L-methionine biosynthetic process from methylthioadenosine;GO:0006595:polyamine metabolic process;GO:0019284:L-methionine biosynthetic process from S-adenosylmethionine;	GO:0005829:cytosol;GO:0042995:cell projection;GO:0005634:nucleus;	GO:0042802:identical protein binding;GO:0046523:S-methyl-5-thioribose-1-phosphate isomerase activity;
ENSG00000037897	1947	68	6.46	45	5.37	12	57768471	57772119	-	METTL1	methyltransferase like 1 [Source:HGNC Symbol%3BAcc:HGNC:7030]	GO:0006400:tRNA modification;GO:0036265:RNA (guanine-N7)-methylation;	GO:0005737:cytoplasm;GO:0005730:nucleolus;	GO:0005515:protein binding;GO:0008176:tRNA (guanine-N7-)-methyltransferase activity;GO:0000049:tRNA binding;
ENSG00000037965	2417	19	1.45	3	0.29	12	54008985	54012769	+	HOXC8	homeobox C8 [Source:HGNC Symbol%3BAcc:HGNC:5129]	GO:0048705:skeletal system morphogenesis;GO:0009952:anterior/posterior pattern specification;GO:0000122:negative regulation of transcription from RNA polymerase II promoter;GO:0030182:neuron differentiation;	GO:0005634:nucleus;	GO:0003700:sequence-specific DNA binding transcription factor activity;GO:0000976:transcription regulatory region sequence-specific DNA binding;
ENSG00000038002	2605	50	3.55	22	1.96	4	177430774	177442437	-	AGA	aspartylglucosaminidase [Source:HGNC Symbol%3BAcc:HGNC:318]	GO:0006517:protein deglycosylation;GO:0051604:protein maturation;GO:0006508:proteolysis;	GO:0005764:lysosome;GO:0005783:endoplasmic reticulum;	GO:0008233:peptidase activity;GO:0043621:protein self-association;GO:0003948:N4-(beta-N-acetylglucosaminyl)-L-asparaginase activity;
ENSG00000038210	3685	110	5.52	103	6.49	4	25160663	25279204	+	PI4K2B	phosphatidylinositol 4-kinase type 2 beta [Source:HGNC Symbol%3BAcc:HGNC:18215]	GO:0044281:small molecule metabolic process;GO:0006661:phosphatidylinositol biosynthetic process;	GO:0016020:membrane;GO:0005829:cytosol;	GO:0004430:1-phosphatidylinositol 4-kinase activity;GO:0005524:ATP binding;
ENSG00000038219	15862	410	4.78	293	4.29	4	13568738	13627725	-	BOD1L1	biorientation of chromosomes in cell division 1 like 1 [Source:HGNC Symbol%3BAcc:HGNC:31792]	-	-	GO:0003677:DNA binding;
ENSG00000038274	5135	70	2.52	17	0.77	5	163503114	163519354	+	MAT2B	methionine adenosyltransferase 2B [Source:HGNC Symbol%3BAcc:HGNC:6905]	GO:0045226:extracellular polysaccharide biosynthetic process;GO:0006805:xenobiotic metabolic process;GO:0006556:S-adenosylmethionine biosynthetic process;GO:0006730:one-carbon metabolic process;GO:0032259:methylation;GO:0000096:sulfur amino acid metabolic process;	GO:0005829:cytosol;GO:0005739:mitochondrion;GO:0048269:methionine adenosyltransferase complex;GO:0005634:nucleus;	GO:0008831:dTDP-4-dehydrorhamnose reductase activity;GO:0005515:protein binding;GO:0000166:nucleotide binding;GO:0050662:coenzyme binding;GO:0048270:methionine adenosyltransferase regulator activity;
ENSG00000038295	8105	0	0	4	0.11	4	165873237	166104457	+	TLL1	tolloid like 1 [Source:HGNC Symbol%3BAcc:HGNC:11843]	GO:0030154:cell differentiation;GO:0001501:skeletal system development;GO:0006508:proteolysis;GO:0030198:extracellular matrix organization;	GO:0005576:extracellular region;	GO:0005518:collagen binding;GO:0004222:metalloendopeptidase activity;GO:0005509:calcium ion binding;GO:0008270:zinc ion binding;
ENSG00000038358	6140	710	21.38	628	23.76	16	67873052	67884499	+	EDC4	enhancer of mRNA decapping 4 [Source:HGNC Symbol%3BAcc:HGNC:17157]	GO:0043928:exonucleolytic nuclear-transcribed mRNA catabolic process involved in deadenylation-dependent decay;GO:0010467:gene expression;	GO:0005730:nucleolus;GO:0000932:cytoplasmic mRNA processing body;GO:0005829:cytosol;	GO:0005515:protein binding;
ENSG00000038382	17860	1967	20.36	1177	15.31	5	14143342	14532128	+	TRIO	trio Rho guanine nucleotide exchange factor [Source:HGNC Symbol%3BAcc:HGNC:12303]	GO:0007411:axon guidance;GO:0048011:neurotrophin TRK receptor signaling pathway;GO:0006468:protein phosphorylation;GO:0006915:apoptotic process;GO:0035023:regulation of Rho protein signal transduction;GO:0007185:transmembrane receptor protein tyrosine phosphatase signaling pathway;GO:0051056:regulation of small GTPase mediated signal transduction;	GO:0005829:cytosol;	GO:0005089:Rho guanyl-nucleotide exchange factor activity;GO:0004674:protein serine/threonine kinase activity;GO:0005543:phospholipid binding;GO:0005524:ATP binding;GO:0005515:protein binding;GO:0004672:protein kinase activity;GO:0005085:guanyl-nucleotide exchange factor activity;GO:0005488:binding;
ENSG00000038427	14678	1	0.01	1	0.02	5	83471618	83582303	+	VCAN	versican [Source:HGNC Symbol%3BAcc:HGNC:2464]	GO:0030207:chondroitin sulfate catabolic process;GO:0008037:cell recognition;GO:0008347:glial cell migration;GO:0005975:carbohydrate metabolic process;GO:0007507:heart development;GO:0007155:cell adhesion;GO:0030208:dermatan sulfate biosynthetic process;GO:0030206:chondroitin sulfate biosynthetic process;	GO:0005796:Golgi lumen;GO:0043202:lysosomal lumen;GO:0005615:extracellular space;GO:0005578:proteinaceous extracellular matrix;	GO:0005509:calcium ion binding;GO:0005540:hyaluronic acid binding;GO:0030246:carbohydrate binding;
ENSG00000038532	12523	569	8.4	364	6.75	16	10944564	11182186	+	CLEC16A	C-type lectin domain containing 16A [Source:HGNC Symbol%3BAcc:HGNC:29013]	-	-	-
ENSG00000038945	7812	0	0	1	0.03	8	16107878	16567490	-	MSR1	macrophage scavenger receptor 1 [Source:HGNC Symbol%3BAcc:HGNC:7376]	GO:0010886:positive regulation of cholesterol storage;GO:0042953:lipoprotein transport;GO:0030301:cholesterol transport;GO:0042221:response to chemical;GO:0010744:positive regulation of macrophage derived foam cell differentiation;GO:0006898:receptor-mediated endocytosis;GO:0034381:plasma lipoprotein particle clearance;	GO:0034362:low-density lipoprotein particle;GO:0005829:cytosol;GO:0005581:collagen trimer;GO:0031410:cytoplasmic vesicle;GO:0005887:integral component of plasma membrane;GO:0044444:cytoplasmic part;GO:0044421:extracellular region part;	GO:0030169:low-density lipoprotein particle binding;GO:0005515:protein binding;GO:0005044:scavenger receptor activity;
ENSG00000039068	6103	2727	82.61	1812	68.98	16	68737292	68835541	+	CDH1	cadherin 1 [Source:HGNC Symbol%3BAcc:HGNC:1748]	GO:0070979:protein K11-linked ubiquitination;GO:0051436:negative regulation of ubiquitin-protein ligase activity involved in mitotic cell cycle;GO:0071681:cellular response to indole-3-methanol;GO:0009636:response to toxic substance;GO:0070306:lens fiber cell differentiation;GO:0006281:DNA repair;GO:0008284:positive regulation of cell proliferation;GO:0050776:regulation of immune response;GO:0051…	GO:0009986:cell surface;GO:0016235:aggresome;GO:0043296:apical junction complex;GO:0005925:focal adhesion;GO:0005802:trans-Golgi network;GO:0043679:axon terminus;GO:0005829:cytosol;GO:0016323:basolateral plasma membrane;GO:0015629:actin cytoskeleton;GO:0005654:nucleoplasm;GO:0016342:catenin complex;GO:0009898:cytoplasmic side of plasma membrane;GO:0033268:node of Ranvier;GO:0048471:perinuclear re…	GO:0030506:ankyrin binding;GO:0008013:beta-catenin binding;GO:0050839:cell adhesion molecule binding;GO:0019904:protein domain specific binding;GO:0019903:protein phosphatase binding;GO:0032794:GTPase activating protein binding;GO:0005509:calcium ion binding;GO:0045295:gamma-catenin binding;
ENSG00000039123	6347	349	10.17	144	5.27	5	55307989	55425579	+	MTREX	Mtr4 exosome RNA helicase [Source:HGNC Symbol%3BAcc:HGNC:18734]	GO:0000398:mRNA splicing, via spliceosome;GO:0000460:maturation of 5.8S rRNA;	GO:0000178:exosome (RNase complex);GO:0005730:nucleolus;GO:0071013:catalytic step 2 spliceosome;	GO:0003676:nucleic acid binding;GO:0008026:ATP-dependent helicase activity;GO:0005524:ATP binding;GO:0005515:protein binding;
ENSG00000039139	16475	17	0.19	10	0.14	5	13690331	13944543	-	DNAH5	dynein axonemal heavy chain 5 [Source:HGNC Symbol%3BAcc:HGNC:2950]	GO:0001539:cilium or flagellum-dependent cell motility;GO:0007018:microtubule-based movement;	GO:0005858:axonemal dynein complex;GO:0005874:microtubule;	GO:0003777:microtubule motor activity;GO:0005524:ATP binding;GO:0016887:ATPase activity;
ENSG00000039319	15490	214	2.55	98	1.47	5	80408013	80483379	+	ZFYVE16	zinc finger FYVE-type containing 16 [Source:HGNC Symbol%3BAcc:HGNC:20756]	GO:0030509:BMP signaling pathway;GO:0016197:endosomal transport;GO:0030100:regulation of endocytosis;GO:0006622:protein targeting to lysosome;GO:0016050:vesicle organization;	GO:0031901:early endosome membrane;	GO:0008565:protein transporter activity;GO:0005547:phosphatidylinositol-3,4,5-trisphosphate binding;GO:0005545:1-phosphatidylinositol binding;GO:0046872:metal ion binding;GO:0005515:protein binding;
ENSG00000039523	6729	617	16.95	556	19.2	16	67518418	67546788	+	RIPOR1	RHO family interacting cell polarization regulator 1 [Source:HGNC Symbol%3BAcc:HGNC:25836]	-	GO:0005737:cytoplasm;	-
ENSG00000039537	4857	0	0	0	0	5	41142116	41261438	-	C6	complement C6 [Source:HGNC Symbol%3BAcc:HGNC:1339]	GO:0019835:cytolysis;GO:0045766:positive regulation of angiogenesis;GO:0006958:complement activation, classical pathway;GO:0045087:innate immune response;GO:0001970:positive regulation of activation of membrane attack complex;GO:0001701:in utero embryonic development;	GO:0005579:membrane attack complex;GO:0005576:extracellular region;	GO:0005515:protein binding;
ENSG00000039560	7581	82	2	62	1.9	5	34656328	34832612	+	RAI14	retinoic acid induced 14 [Source:HGNC Symbol%3BAcc:HGNC:14873]	-	GO:0005856:cytoskeleton;GO:0005938:cell cortex;GO:0005739:mitochondrion;GO:0005634:nucleus;GO:0044424:intracellular part;	-
ENSG00000039600	3489	0	0	1	0.07	5	157625679	157671480	-	SOX30	SRY-box transcription factor 30 [Source:HGNC Symbol%3BAcc:HGNC:30635]	GO:0006357:regulation of transcription from RNA polymerase II promoter;GO:0007283:spermatogenesis;GO:0031960:response to corticosteroid;	GO:0005634:nucleus;	GO:0000981:sequence-specific DNA binding RNA polymerase II transcription factor activity;GO:0043565:sequence-specific DNA binding;
ENSG00000039650	4545	301	12.24	231	11.81	19	49859882	49878351	-	PNKP	polynucleotide kinase 3'-phosphatase [Source:HGNC Symbol%3BAcc:HGNC:9154]	GO:0009314:response to radiation;GO:0000718:nucleotide-excision repair, DNA damage removal;GO:0006979:response to oxidative stress;GO:0046939:nucleotide phosphorylation;GO:0042769:DNA damage response, detection of DNA damage;GO:0016311:dephosphorylation;GO:0006261:DNA-dependent DNA replication;	GO:0005730:nucleolus;	GO:0046404:ATP-dependent polydeoxyribonucleotide 5'-hydroxyl-kinase activity;GO:0019201:nucleotide kinase activity;GO:0003684:damaged DNA binding;GO:0003690:double-stranded DNA binding;GO:0004519:endonuclease activity;GO:0046403:polynucleotide 3'-phosphatase activity;GO:0005524:ATP binding;
ENSG00000039987	2646	24	1.68	11	0.97	19	12751702	12758458	+	BEST2	bestrophin 2 [Source:HGNC Symbol%3BAcc:HGNC:17107]	GO:0051899:membrane depolarization;GO:0007608:sensory perception of smell;	GO:0005929:cilium;GO:0005886:plasma membrane;GO:0034707:chloride channel complex;	GO:0005254:chloride channel activity;
ENSG00000040199	12493	843	12.48	479	8.91	16	71637835	71724701	-	PHLPP2	PH domain and leucine rich repeat protein phosphatase 2 [Source:HGNC Symbol%3BAcc:HGNC:29149]	GO:0008152:metabolic process;GO:0006470:protein dephosphorylation;	GO:0005737:cytoplasm;GO:0001917:photoreceptor inner segment;GO:0005634:nucleus;GO:0042622:photoreceptor outer segment membrane;	GO:0003824:catalytic activity;GO:0046872:metal ion binding;GO:0004722:protein serine/threonine phosphatase activity;
ENSG00000040275	4775	124	4.8	65	3.16	5	169583636	169604778	+	SPDL1	spindle apparatus coiled-coil protein 1 [Source:HGNC Symbol%3BAcc:HGNC:26010]	GO:0007080:mitotic metaphase plate congression;GO:0051301:cell division;GO:0034501:protein localization to kinetochore;GO:0000236:mitotic prometaphase;GO:0000132:establishment of mitotic spindle orientation;	GO:0005815:microtubule organizing center;GO:0005829:cytosol;GO:0000922:spindle pole;GO:0000940:condensed chromosome outer kinetochore;GO:0005634:nucleus;	GO:0043515:kinetochore binding;GO:0005515:protein binding;
ENSG00000040341	8964	74	1.53	52	1.35	8	73420369	73747708	-	STAU2	staufen double-stranded RNA binding protein 2 [Source:HGNC Symbol%3BAcc:HGNC:11371]	GO:0006810:transport;	GO:0005730:nucleolus;GO:0005783:endoplasmic reticulum;GO:0005874:microtubule;	GO:0003725:double-stranded RNA binding;GO:0005515:protein binding;
ENSG00000040487	2686	58	3.99	53	4.58	1	19312326	19329300	+	SLC66A1	solute carrier family 66 member 1 [Source:HGNC Symbol%3BAcc:HGNC:26001]	GO:0080144:amino acid homeostasis;GO:0015819:lysine transport;GO:0015809:arginine transport;	GO:0031301:integral component of organelle membrane;GO:0005765:lysosomal membrane;	GO:0015189:L-lysine transmembrane transporter activity;GO:0015181:arginine transmembrane transporter activity;
ENSG00000040531	4949	37	1.38	35	1.64	17	3636459	3663103	+	CTNS	cystinosin%2C lysosomal cystine transporter [Source:HGNC Symbol%3BAcc:HGNC:2518]	GO:0046034:ATP metabolic process;GO:0008542:visual learning;GO:0015811:L-cystine transport;GO:0007625:grooming behavior;GO:0007616:long-term memory;GO:0007628:adult walking behavior;GO:0007420:brain development;GO:0048058:compound eye corneal lens development;GO:0006749:glutathione metabolic process;	GO:0016021:integral component of membrane;GO:0005765:lysosomal membrane;GO:0005770:late endosome;GO:0005769:early endosome;GO:0005886:plasma membrane;	GO:0015184:L-cystine transmembrane transporter activity;
ENSG00000040608	3126	15	0.89	19	1.41	22	20241415	20283246	-	RTN4R	reticulon 4 receptor [Source:HGNC Symbol%3BAcc:HGNC:18601]	GO:0048011:neurotrophin TRK receptor signaling pathway;GO:0050771:negative regulation of axonogenesis;	GO:0009986:cell surface;GO:0031225:anchored component of membrane;GO:0005783:endoplasmic reticulum;GO:0005886:plasma membrane;	GO:0004872:receptor activity;GO:0005515:protein binding;
ENSG00000040633	2733	297	20.09	224	19.04	17	7235029	7239722	-	PHF23	PHD finger protein 23 [Source:HGNC Symbol%3BAcc:HGNC:28428]	-	-	GO:0046872:metal ion binding;GO:0008270:zinc ion binding;
ENSG00000040731	3660	0	0	3	0.19	5	24487100	24644978	-	CDH10	cadherin 10 [Source:HGNC Symbol%3BAcc:HGNC:1749]	GO:0034329:cell junction assembly;GO:0007156:homophilic cell adhesion via plasma membrane adhesion molecules;GO:0034332:adherens junction organization;	GO:0016021:integral component of membrane;GO:0005886:plasma membrane;	GO:0005509:calcium ion binding;
ENSG00000040933	13189	277	3.88	207	3.65	2	98444854	98594392	+	INPP4A	inositol polyphosphate-4-phosphatase type I A [Source:HGNC Symbol%3BAcc:HGNC:6074]	GO:0044281:small molecule metabolic process;GO:0006661:phosphatidylinositol biosynthetic process;GO:0007165:signal transduction;	GO:0005829:cytosol;	GO:0016316:phosphatidylinositol-3,4-bisphosphate 4-phosphatase activity;GO:0034597:phosphatidylinositol-4,5-bisphosphate 4-phosphatase activity;
ENSG00000041353	7154	79	2.04	45	1.46	18	54717860	54895516	+	RAB27B	RAB27B%2C member RAS oncogene family [Source:HGNC Symbol%3BAcc:HGNC:9767]	GO:0007264:small GTPase mediated signal transduction;GO:0045921:positive regulation of exocytosis;GO:0071985:multivesicular body sorting pathway;GO:0015031:protein transport;	GO:0005795:Golgi stack;GO:0032585:multivesicular body membrane;GO:0030140:trans-Golgi network transport vesicle;GO:0016324:apical plasma membrane;GO:0042589:zymogen granule membrane;	GO:0019003:GDP binding;GO:0019904:protein domain specific binding;GO:0003924:GTPase activity;GO:0005525:GTP binding;
ENSG00000041357	6994	689	18.21	256	8.5	15	78540405	78552417	+	PSMA4	proteasome 20S subunit alpha 4 [Source:HGNC Symbol%3BAcc:HGNC:9533]	GO:0000209:protein polyubiquitination;GO:0006521:regulation of cellular amino acid metabolic process;GO:0051437:positive regulation of ubiquitin-protein ligase activity involved in regulation of mitotic cell cycle transition;GO:0042981:regulation of apoptotic process;GO:0010467:gene expression;GO:0051436:negative regulation of ubiquitin-protein ligase activity involved in mitotic cell cycle;GO:00…	GO:0005654:nucleoplasm;GO:0005829:cytosol;GO:0019773:proteasome core complex, alpha-subunit complex;GO:0000932:cytoplasmic mRNA processing body;GO:0005737:cytoplasm;GO:0005634:nucleus;GO:0005839:proteasome core complex;	GO:0005515:protein binding;GO:0004298:threonine-type endopeptidase activity;
ENSG00000041515	8816	4	0.08	5	0.13	13	108596152	109208005	+	MYO16	myosin XVI [Source:HGNC Symbol%3BAcc:HGNC:29822]	GO:0014065:phosphatidylinositol 3-kinase signaling;GO:0021549:cerebellum development;GO:0008285:negative regulation of cell proliferation;GO:0048812:neuron projection morphogenesis;	GO:0005829:cytosol;GO:0005730:nucleolus;GO:0016459:myosin complex;GO:0048471:perinuclear region of cytoplasm;GO:0005654:nucleoplasm;GO:0005886:plasma membrane;	GO:0051015:actin filament binding;GO:0032403:protein complex binding;GO:0005524:ATP binding;GO:0019903:protein phosphatase binding;GO:0003774:motor activity;
ENSG00000041802	4801	564	21.72	473	22.89	3	194640791	194672463	-	LSG1	large 60S subunit nuclear export GTPase 1 [Source:HGNC Symbol%3BAcc:HGNC:25652]	GO:0051168:nuclear export;GO:0042254:ribosome biogenesis;GO:0015031:protein transport;	GO:0005829:cytosol;GO:0015030:Cajal body;GO:0005783:endoplasmic reticulum;	GO:0003924:GTPase activity;GO:0005525:GTP binding;
ENSG00000041880	2928	28	1.77	34	2.7	3	51942345	51948867	+	PARP3	poly(ADP-ribose) polymerase family member 3 [Source:HGNC Symbol%3BAcc:HGNC:273]	GO:0006281:DNA repair;GO:0006471:protein ADP-ribosylation;	GO:0005814:centriole;GO:0005634:nucleus;	GO:0003950:NAD+ ADP-ribosyltransferase activity;
ENSG00000041982	9639	0	0	0	0	9	115019575	115118257	-	TNC	tenascin C [Source:HGNC Symbol%3BAcc:HGNC:5318]	GO:0014012:peripheral nervous system axon regeneration;GO:0007528:neuromuscular junction development;GO:0060740:prostate gland epithelium morphogenesis;GO:0007155:cell adhesion;GO:0010628:positive regulation of gene expression;GO:0060739:mesenchymal-epithelial cell signaling involved in prostate gland development;GO:0008284:positive regulation of cell proliferation;GO:0043462:regulation of ATPase…	GO:0005604:basement membrane;GO:0005615:extracellular space;GO:0005614:interstitial matrix;GO:0005861:troponin complex;	GO:0045545:syndecan binding;GO:0031014:troponin T binding;GO:0048306:calcium-dependent protein binding;GO:0005509:calcium ion binding;GO:0031013:troponin I binding;GO:0051015:actin filament binding;GO:0001968:fibronectin binding;GO:0042803:protein homodimerization activity;
ENSG00000041988	4072	155	7.04	149	8.5	1	6624866	6635586	+	THAP3	THAP domain containing 3 [Source:HGNC Symbol%3BAcc:HGNC:20855]	-	-	GO:0005515:protein binding;GO:0046872:metal ion binding;GO:0003677:DNA binding;GO:0003676:nucleic acid binding;
ENSG00000042062	6023	43	1.32	31	1.2	20	50586108	50691542	-	RIPOR3	RIPOR family member 3 [Source:HGNC Symbol%3BAcc:HGNC:16168]	-	-	-
ENSG00000042088	6223	204	6.06	179	6.68	14	89954939	90044764	+	TDP1	tyrosyl-DNA phosphodiesterase 1 [Source:HGNC Symbol%3BAcc:HGNC:18884]	GO:0000012:single strand break repair;GO:0006302:double-strand break repair;GO:0008219:cell death;GO:0007596:blood coagulation;GO:0045944:positive regulation of transcription from RNA polymerase II promoter;GO:0051571:positive regulation of histone H3-K4 methylation;GO:0045624:positive regulation of T-helper cell differentiation;GO:0000122:negative regulation of transcription from RNA polymerase …	GO:0005737:cytoplasm;GO:0005634:nucleus;	GO:0004527:exonuclease activity;GO:0005515:protein binding;GO:0003697:single-stranded DNA binding;GO:0017005:3'-tyrosyl-DNA phosphodiesterase activity;GO:0003690:double-stranded DNA binding;
ENSG00000042286	5135	112	4.03	133	6.02	10	70098223	70132934	-	AIFM2	apoptosis inducing factor mitochondria associated 2 [Source:HGNC Symbol%3BAcc:HGNC:21411]	GO:0055114:oxidation-reduction process;GO:0030261:chromosome condensation;GO:0008637:apoptotic mitochondrial changes;	GO:0005829:cytosol;GO:0016021:integral component of membrane;GO:0005741:mitochondrial outer membrane;GO:0005811:lipid particle;	GO:0050660:flavin adenine dinucleotide binding;GO:0016491:oxidoreductase activity;GO:0004174:electron-transferring-flavoprotein dehydrogenase activity;GO:0003677:DNA binding;
ENSG00000042304	3486	0	0	0	0	2	227610090	227648606	-	C2orf83	chromosome 2 open reading frame 83 [Source:HGNC Symbol%3BAcc:HGNC:25344]	GO:0042723:thiamine-containing compound metabolic process;GO:0006810:transport;	GO:0016020:membrane;GO:0005886:plasma membrane;GO:0016021:integral component of membrane;	GO:0005542:folic acid binding;GO:0008518:reduced folate carrier activity;GO:0015403:thiamine uptake transmembrane transporter activity;
ENSG00000042317	6872	12	0.32	6	0.2	14	88384924	88470350	+	SPATA7	spermatogenesis associated 7 [Source:HGNC Symbol%3BAcc:HGNC:20423]	GO:0050896:response to stimulus;GO:0007601:visual perception;	-	-
ENSG00000042429	16610	102	1.14	112	1.57	11	93784227	93814963	+	MED17	mediator complex subunit 17 [Source:HGNC Symbol%3BAcc:HGNC:2375]	GO:0006357:regulation of transcription from RNA polymerase II promoter;GO:0006367:transcription initiation from RNA polymerase II promoter;GO:0045944:positive regulation of transcription from RNA polymerase II promoter;GO:0019827:stem cell maintenance;GO:0030521:androgen receptor signaling pathway;	GO:0016592:mediator complex;GO:0005667:transcription factor complex;	GO:0001104:RNA polymerase II transcription cofactor activity;GO:0030374:ligand-dependent nuclear receptor transcription coactivator activity;GO:0004872:receptor activity;GO:0046966:thyroid hormone receptor binding;GO:0042809:vitamin D receptor binding;GO:0003713:transcription coactivator activity;
ENSG00000042445	4049	110	5.02	99	5.68	2	85341955	85354531	-	RETSAT	retinol saturase [Source:HGNC Symbol%3BAcc:HGNC:25991]	GO:0042572:retinol metabolic process;GO:0055114:oxidation-reduction process;	GO:0005789:endoplasmic reticulum membrane;GO:0005640:nuclear outer membrane;	GO:0051786:all-trans-retinol 13,14-reductase activity;GO:0000166:nucleotide binding;
ENSG00000042493	2419	43	3.29	40	3.84	2	85394753	85418432	-	CAPG	capping actin protein%2C gelsolin like [Source:HGNC Symbol%3BAcc:HGNC:1474]	GO:0007076:mitotic chromosome condensation;GO:0051301:cell division;GO:0030031:cell projection assembly;GO:0051016:barbed-end actin filament capping;	GO:0031965:nuclear membrane;GO:0042470:melanosome;GO:0005730:nucleolus;GO:0005813:centrosome;GO:0008290:F-actin capping protein complex;GO:0000796:condensin complex;	GO:0003779:actin binding;
ENSG00000042753	1558	565	67.04	426	63.53	19	46838136	46850846	-	AP2S1	adaptor related protein complex 2 subunit sigma 1 [Source:HGNC Symbol%3BAcc:HGNC:565]	GO:0016192:vesicle-mediated transport;GO:0006886:intracellular protein transport;GO:0007411:axon guidance;GO:0030100:regulation of endocytosis;GO:0042059:negative regulation of epidermal growth factor receptor signaling pathway;GO:0048268:clathrin coat assembly;GO:0016032:viral process;GO:0048011:neurotrophin TRK receptor signaling pathway;GO:0019886:antigen processing and presentation of exogeno…	GO:0030122:AP-2 adaptor complex;GO:0005829:cytosol;	GO:0008565:protein transporter activity;
ENSG00000042781	20633	0	0	2	0.02	1	215622891	216423448	-	USH2A	usherin [Source:HGNC Symbol%3BAcc:HGNC:12601]	GO:0050896:response to stimulus;GO:0060113:inner ear receptor cell differentiation;GO:0045494:photoreceptor cell maintenance;GO:0035315:hair cell differentiation;GO:0007605:sensory perception of sound;GO:0048496:maintenance of organ identity;	GO:0016021:integral component of membrane;GO:0005604:basement membrane;GO:0060171:stereocilium membrane;GO:0002142:stereocilia ankle link complex;GO:0016324:apical plasma membrane;GO:0005737:cytoplasm;	GO:0005518:collagen binding;GO:0017022:myosin binding;
ENSG00000042813	2625	1	0.07	0	0	7	49850421	50121329	-	ZPBP	zona pellucida binding protein [Source:HGNC Symbol%3BAcc:HGNC:15662]	GO:0001675:acrosome assembly;GO:0007339:binding of sperm to zona pellucida;	GO:0001669:acrosomal vesicle;GO:0005576:extracellular region;	-
ENSG00000042832	11132	32	0.53	6	0.13	8	132866958	133134903	+	TG	thyroglobulin [Source:HGNC Symbol%3BAcc:HGNC:11764]	GO:0030878:thyroid gland development;GO:0007416:synapse assembly;GO:0031641:regulation of myelination;GO:0042446:hormone biosynthetic process;GO:0015705:iodide transport;GO:0007165:signal transduction;GO:0006590:thyroid hormone generation;	GO:0045202:synapse;GO:0005615:extracellular space;GO:0009986:cell surface;GO:0005887:integral component of plasma membrane;	GO:0042043:neurexin family protein binding;GO:0004872:receptor activity;GO:0005179:hormone activity;
ENSG00000042980	9318	4	0.08	0	0	8	24294069	24359014	+	ADAM28	ADAM metallopeptidase domain 28 [Source:HGNC Symbol%3BAcc:HGNC:206]	GO:0007283:spermatogenesis;GO:0007229:integrin-mediated signaling pathway;GO:0006508:proteolysis;	GO:0005886:plasma membrane;GO:0016021:integral component of membrane;GO:0005576:extracellular region;	GO:0004222:metalloendopeptidase activity;GO:0008270:zinc ion binding;
ENSG00000043039	3752	28	1.38	35	2.17	11	129375848	129452279	+	BARX2	BARX homeobox 2 [Source:HGNC Symbol%3BAcc:HGNC:956]	GO:0000122:negative regulation of transcription from RNA polymerase II promoter;GO:0042637:catagen;GO:0001502:cartilage condensation;GO:0014902:myotube differentiation;GO:0045944:positive regulation of transcription from RNA polymerase II promoter;	GO:0005667:transcription factor complex;	GO:0003700:sequence-specific DNA binding transcription factor activity;GO:0000976:transcription regulatory region sequence-specific DNA binding;GO:0003682:chromatin binding;
ENSG00000043093	8307	274	6.1	109	3.05	3	182938074	182985953	-	DCUN1D1	defective in cullin neddylation 1 domain containing 1 [Source:HGNC Symbol%3BAcc:HGNC:18184]	-	GO:0000151:ubiquitin ligase complex;	GO:0005515:protein binding;
ENSG00000043143	9877	707	13.23	705	16.58	5	134524312	134583230	+	JADE2	jade family PHD finger 2 [Source:HGNC Symbol%3BAcc:HGNC:22984]	GO:0043983:histone H4-K12 acetylation;GO:0043981:histone H4-K5 acetylation;GO:0043982:histone H4-K8 acetylation;GO:0043966:histone H3 acetylation;GO:0043984:histone H4-K16 acetylation;	GO:0000123:histone acetyltransferase complex;	GO:0008270:zinc ion binding;
ENSG00000043355	3290	148	8.32	142	10.03	13	99981784	99986765	+	ZIC2	Zic family member 2 [Source:HGNC Symbol%3BAcc:HGNC:12873]	GO:0009653:anatomical structure morphogenesis;GO:0051091:positive regulation of sequence-specific DNA binding transcription factor activity;GO:0045892:negative regulation of transcription, DNA-templated;GO:0007420:brain development;GO:0007601:visual perception;GO:0030154:cell differentiation;GO:0045893:positive regulation of transcription, DNA-templated;GO:0001843:neural tube closure;GO:0031290:r…	GO:0005737:cytoplasm;GO:0005634:nucleus;	GO:0003700:sequence-specific DNA binding transcription factor activity;GO:0031490:chromatin DNA binding;GO:0008270:zinc ion binding;
ENSG00000043462	6823	0	0	4	0.14	5	170246233	170297815	-	LCP2	lymphocyte cytosolic protein 2 [Source:HGNC Symbol%3BAcc:HGNC:6529]	GO:0030168:platelet activation;GO:0045576:mast cell activation;GO:0007169:transmembrane receptor protein tyrosine kinase signaling pathway;GO:0050663:cytokine secretion;GO:0050852:T cell receptor signaling pathway;	GO:0005829:cytosol;	GO:0005515:protein binding;
ENSG00000043514	6533	143	4.05	82	2.92	1	39838110	39883511	-	TRIT1	tRNA isopentenyltransferase 1 [Source:HGNC Symbol%3BAcc:HGNC:20286]	GO:0008033:tRNA processing;	GO:0005739:mitochondrion;	GO:0046872:metal ion binding;GO:0052381:tRNA dimethylallyltransferase activity;GO:0005524:ATP binding;GO:0008270:zinc ion binding;
ENSG00000043591	3039	3	0.18	5	0.38	10	114043866	114046904	+	ADRB1	adrenoceptor beta 1 [Source:HGNC Symbol%3BAcc:HGNC:285]	GO:0007186:G-protein coupled receptor signaling pathway;	GO:0016020:membrane;	GO:0004935:adrenergic receptor activity;
ENSG00000044012	604	0	0	0	0	1	42153410	42155820	+	GUCA2B	guanylate cyclase activator 2B [Source:HGNC Symbol%3BAcc:HGNC:4683]	GO:0045776:negative regulation of blood pressure;GO:0007589:body fluid secretion;GO:0007588:excretion;GO:0043085:positive regulation of catalytic activity;GO:0006182:cGMP biosynthetic process;	GO:0005576:extracellular region;	GO:0008048:calcium sensitive guanylate cyclase activator activity;
ENSG00000044090	6101	399	12.09	372	14.17	6	43037617	43053945	-	CUL7	cullin 7 [Source:HGNC Symbol%3BAcc:HGNC:21024]	GO:0006511:ubiquitin-dependent protein catabolic process;GO:0016567:protein ubiquitination;GO:0006987:activation of signaling protein activity involved in unfolded protein response;GO:0019048:modulation by virus of host morphology or physiology;GO:0001570:vasculogenesis;	GO:0005680:anaphase-promoting complex;GO:0005730:nucleolus;GO:0005829:cytosol;	GO:0031625:ubiquitin protein ligase binding;
ENSG00000044115	8830	1612	33.75	1159	30.5	5	138610967	138935034	+	CTNNA1	catenin alpha 1 [Source:HGNC Symbol%3BAcc:HGNC:2509]	GO:0051291:protein heterooligomerization;GO:0071681:cellular response to indole-3-methanol;GO:0001541:ovarian follicle development;GO:0007163:establishment or maintenance of cell polarity;GO:0007155:cell adhesion;GO:0043066:negative regulation of apoptotic process;GO:0034332:adherens junction organization;GO:0016264:gap junction assembly;GO:0007568:aging;GO:0045880:positive regulation of smoothen…	GO:0001669:acrosomal vesicle;GO:0030027:lamellipodium;GO:0016342:catenin complex;GO:0015629:actin cytoskeleton;GO:0005915:zonula adherens;GO:0005829:cytosol;GO:0014704:intercalated disc;GO:0005737:cytoplasm;	GO:0005198:structural molecule activity;GO:0045295:gamma-catenin binding;GO:0045296:cadherin binding;GO:0051015:actin filament binding;GO:0017166:vinculin binding;GO:0008013:beta-catenin binding;
ENSG00000044446	8547	148	3.2	99	2.69	X	18892298	18984114	-	PHKA2	phosphorylase kinase regulatory subunit alpha 2 [Source:HGNC Symbol%3BAcc:HGNC:8926]	GO:0005980:glycogen catabolic process;GO:0044281:small molecule metabolic process;GO:0006464:cellular protein modification process;GO:0006006:glucose metabolic process;GO:0016310:phosphorylation;	GO:0005964:phosphorylase kinase complex;GO:0005886:plasma membrane;GO:0005829:cytosol;	GO:0004553:hydrolase activity, hydrolyzing O-glycosyl compounds;GO:0005516:calmodulin binding;GO:0004689:phosphorylase kinase activity;
ENSG00000044459	11064	1	0.02	2	0.04	9	17134982	17503923	+	CNTLN	centlein [Source:HGNC Symbol%3BAcc:HGNC:23432]	-	GO:0016020:membrane;GO:0005739:mitochondrion;GO:0005814:centriole;GO:0005813:centrosome;	GO:0000155:phosphorelay sensor kinase activity;
ENSG00000044524	6577	7	0.2	2	0.07	3	89107621	89482134	+	EPHA3	EPH receptor A3 [Source:HGNC Symbol%3BAcc:HGNC:3387]	GO:0051893:regulation of focal adhesion assembly;GO:0048013:ephrin receptor signaling pathway;GO:0006915:apoptotic process;GO:0070507:regulation of microtubule cytoskeleton organization;GO:0010717:regulation of epithelial to mesenchymal transition;GO:0032956:regulation of actin cytoskeleton organization;GO:0097156:fasciculation of motor neuron axon;GO:0071300:cellular response to retinoic acid;GO…	GO:0005576:extracellular region;GO:0005769:early endosome;GO:0005887:integral component of plasma membrane;	GO:0005515:protein binding;GO:0005004:GPI-linked ephrin receptor activity;GO:0005524:ATP binding;
ENSG00000044574	3921	2284	107.69	2165	128.29	9	125234853	125241343	-	HSPA5	heat shock protein family A (Hsp70) member 5 [Source:HGNC Symbol%3BAcc:HGNC:5238]	-	-	-
ENSG00000046604	6056	281	8.58	191	7.33	18	31498177	31549008	+	DSG2	desmoglein 2 [Source:HGNC Symbol%3BAcc:HGNC:3049]	GO:0086069:bundle of His cell to Purkinje myocyte communication;GO:0007156:homophilic cell adhesion via plasma membrane adhesion molecules;GO:0086005:ventricular cardiac muscle cell action potential;GO:0006921:cellular component disassembly involved in execution phase of apoptosis;GO:0086091:regulation of heart rate by cardiac conduction;	GO:0016021:integral component of membrane;GO:0030057:desmosome;GO:0005886:plasma membrane;	GO:0005509:calcium ion binding;
ENSG00000046647	2424	32	2.44	16	1.53	X	14008279	14029893	-	GEMIN8	gem nuclear organelle associated protein 8 [Source:HGNC Symbol%3BAcc:HGNC:26044]	GO:0000387:spliceosomal snRNP assembly;	GO:0005737:cytoplasm;GO:0005730:nucleolus;GO:0015030:Cajal body;GO:0005681:spliceosomal complex;GO:0032797:SMN complex;	GO:0005515:protein binding;
ENSG00000046651	5176	234	8.36	171	7.68	X	13734745	13769357	+	OFD1	OFD1 centriole and centriolar satellite protein [Source:HGNC Symbol%3BAcc:HGNC:2567]	GO:0000086:G2/M transition of mitotic cell cycle;GO:0090307:mitotic spindle assembly;GO:0060287:epithelial cilium movement involved in determination of left/right asymmetry;GO:0007099:centriole replication;	GO:0005829:cytosol;GO:0005929:cilium;GO:0005814:centriole;GO:0005634:nucleus;	GO:0043015:gamma-tubulin binding;GO:0043014:alpha-tubulin binding;
ENSG00000046653	5767	0	0	2	0.08	X	13770939	13938638	-	GPM6B	glycoprotein M6B [Source:HGNC Symbol%3BAcc:HGNC:4461]	GO:0085029:extracellular matrix assembly;GO:2000009:negative regulation of protein localization to cell surface;GO:0051612:negative regulation of serotonin uptake;GO:0051893:regulation of focal adhesion assembly;GO:0032956:regulation of actin cytoskeleton organization;GO:0007399:nervous system development;GO:0030154:cell differentiation;GO:0030501:positive regulation of bone mineralization;GO:001…	GO:0016021:integral component of membrane;GO:0045121:membrane raft;GO:0005886:plasma membrane;	-
ENSG00000046774	1994	0	0	0	0	X	142202342	142205290	-	MAGEC2	MAGE family member C2 [Source:HGNC Symbol%3BAcc:HGNC:13574]	GO:0051443:positive regulation of ubiquitin-protein transferase activity;GO:0044257:cellular protein catabolic process;	GO:0005737:cytoplasm;GO:0005634:nucleus;	GO:0031625:ubiquitin protein ligase binding;
ENSG00000046889	12132	0	0	0	0	8	67952046	68237032	+	PREX2	phosphatidylinositol-3%2C4%2C5-trisphosphate dependent Rac exchange factor 2 [Source:HGNC Symbol%3BAcc:HGNC:22950]	GO:0007186:G-protein coupled receptor signaling pathway;	GO:0005622:intracellular;	GO:0030676:Rac guanyl-nucleotide exchange factor activity;GO:0005543:phospholipid binding;
ENSG00000047056	6301	352	10.33	234	8.63	10	1049538	1132384	+	WDR37	WD repeat domain 37 [Source:HGNC Symbol%3BAcc:HGNC:31406]	-	-	-
ENSG00000047188	10805	305	5.22	135	2.9	5	113513694	113595285	+	YTHDC2	YTH domain containing 2 [Source:HGNC Symbol%3BAcc:HGNC:24721]	-	-	GO:0003676:nucleic acid binding;GO:0005524:ATP binding;GO:0005515:protein binding;GO:0008026:ATP-dependent helicase activity;
ENSG00000047230	5531	196	6.55	104	4.37	X	16587999	16712936	-	CTPS2	CTP synthase 2 [Source:HGNC Symbol%3BAcc:HGNC:2520]	GO:0006541:glutamine metabolic process;GO:0044210:'de novo' CTP biosynthetic process;GO:0015949:nucleobase-containing small molecule interconversion;	GO:0005829:cytosol;GO:0005739:mitochondrion;	GO:0003883:CTP synthase activity;GO:0005524:ATP binding;
ENSG00000047249	5104	262	9.49	167	7.6	8	53715543	53843558	-	ATP6V1H	ATPase H+ transporting V1 subunit H [Source:HGNC Symbol%3BAcc:HGNC:18303]	GO:0033572:transferrin transport;GO:0090382:phagosome maturation;GO:0008286:insulin receptor signaling pathway;GO:0006879:cellular iron ion homeostasis;GO:0015991:ATP hydrolysis coupled proton transport;GO:0007035:vacuolar acidification;GO:0050690:regulation of defense response to virus by virus;GO:0019048:modulation by virus of host morphology or physiology;GO:0006897:endocytosis;GO:0050790:regu…	GO:0005829:cytosol;GO:0000221:vacuolar proton-transporting V-type ATPase, V1 domain;GO:0005886:plasma membrane;	GO:0046961:proton-transporting ATPase activity, rotational mechanism;GO:0005515:protein binding;GO:0030234:enzyme regulator activity;GO:0016887:ATPase activity;
ENSG00000047315	5891	542	17.01	267	10.53	4	56977722	57031158	+	POLR2B	RNA polymerase II subunit B [Source:HGNC Symbol%3BAcc:HGNC:9188]	GO:0006366:transcription from RNA polymerase II promoter;GO:0006367:transcription initiation from RNA polymerase II promoter;GO:0006370:7-methylguanosine mRNA capping;GO:0006283:transcription-coupled nucleotide-excision repair;GO:0006468:protein phosphorylation;GO:0050434:positive regulation of viral transcription;GO:0000398:mRNA splicing, via spliceosome;GO:0006368:transcription elongation from …	GO:0005665:DNA-directed RNA polymerase II, core complex;GO:0005730:nucleolus;GO:0016021:integral component of membrane;GO:0005886:plasma membrane;	GO:0003899:DNA-directed RNA polymerase activity;GO:0004672:protein kinase activity;GO:0003677:DNA binding;GO:0032549:ribonucleoside binding;GO:0003682:chromatin binding;GO:0005515:protein binding;GO:0046872:metal ion binding;GO:0004984:olfactory receptor activity;GO:0004930:G-protein coupled receptor activity;
ENSG00000047346	9832	420	7.9	239	5.65	15	52581317	52709817	-	FAM214A	family with sequence similarity 214 member A [Source:HGNC Symbol%3BAcc:HGNC:25609]	-	-	-
ENSG00000047365	12427	106	1.58	43	0.8	4	35948221	36244514	-	ARAP2	ArfGAP with RhoGAP domain%2C ankyrin repeat and PH domain 2 [Source:HGNC Symbol%3BAcc:HGNC:16924]	GO:0043547:positive regulation of GTPase activity;	GO:0005829:cytosol;	GO:0005547:phosphatidylinositol-3,4,5-trisphosphate binding;GO:0008270:zinc ion binding;
ENSG00000047410	12350	1432	21.44	1091	20.52	1	186311652	186375693	-	TPR	translocated promoter region%2C nuclear basket protein [Source:HGNC Symbol%3BAcc:HGNC:12017]	GO:0010965:regulation of mitotic sister chromatid separation;GO:0016032:viral process;GO:0010793:regulation of mRNA export from nucleus;GO:0006434:seryl-tRNA aminoacylation;GO:0090267:positive regulation of mitotic cell cycle spindle assembly checkpoint;GO:0043578:nuclear matrix organization;GO:0046832:negative regulation of RNA export from nucleus;GO:0035457:cellular response to interferon-alpha…	GO:0019898:extrinsic component of membrane;GO:0034399:nuclear periphery;GO:0000776:kinetochore;GO:0005654:nucleoplasm;GO:0044615:nuclear pore nuclear basket;GO:0042405:nuclear inclusion body;GO:0072686:mitotic spindle;GO:0005868:cytoplasmic dynein complex;GO:0031965:nuclear membrane;GO:0014069:postsynaptic density;GO:0008328:ionotropic glutamate receptor complex;GO:0030054:cell junction;GO:004521…	GO:0042803:protein homodimerization activity;GO:0003729:mRNA binding;GO:0043495:protein anchor;GO:0004828:serine-tRNA ligase activity;GO:0070840:dynein complex binding;GO:0005487:nucleocytoplasmic transporter activity;GO:0005524:ATP binding;GO:0003682:chromatin binding;GO:0015631:tubulin binding;GO:0031072:heat shock protein binding;GO:0051019:mitogen-activated protein kinase binding;GO:0005234:e…
ENSG00000047457	7072	2	0.05	0	0	3	149162410	149221829	-	CP	ceruloplasmin [Source:HGNC Symbol%3BAcc:HGNC:2295]	GO:0006825:copper ion transport;GO:0006879:cellular iron ion homeostasis;GO:0055085:transmembrane transport;	GO:0005615:extracellular space;	GO:0051087:chaperone binding;GO:0005507:copper ion binding;GO:0004322:ferroxidase activity;
ENSG00000047578	9784	344	6.5	211	5.01	16	27550133	27780369	+	KIAA0556	KIAA0556 [Source:HGNC Symbol%3BAcc:HGNC:29068]	-	GO:0005730:nucleolus;GO:0005886:plasma membrane;	-
ENSG00000047579	3046	50	3.03	26	1.98	6	15522807	15663058	-	DTNBP1	dystrobrevin binding protein 1 [Source:HGNC Symbol%3BAcc:HGNC:17328]	GO:0048490:anterograde synaptic vesicle transport;GO:0010628:positive regulation of gene expression;GO:0048812:neuron projection morphogenesis;GO:0060155:platelet dense granule organization;GO:0060159:regulation of dopamine receptor signaling pathway;GO:0008089:anterograde axon cargo transport;GO:0032438:melanosome organization;GO:0007596:blood coagulation;GO:0006892:post-Golgi vesicle-mediated t…	GO:0033162:melanosome membrane;GO:0030426:growth cone;GO:0030672:synaptic vesicle membrane;GO:0005789:endoplasmic reticulum membrane;GO:0045211:postsynaptic membrane;GO:0016528:sarcoplasm;GO:0031083:BLOC-1 complex;GO:0042383:sarcolemma;GO:0014069:postsynaptic density;GO:0030054:cell junction;GO:0033267:axon part;GO:0005634:nucleus;GO:0010008:endosome membrane;	GO:0005515:protein binding;
ENSG00000047597	5174	15	0.54	7	0.31	X	37685791	37732130	+	XK	X-linked Kx blood group [Source:HGNC Symbol%3BAcc:HGNC:12811]	GO:0006865:amino acid transport;	GO:0016021:integral component of membrane;	GO:0005515:protein binding;GO:0005215:transporter activity;
ENSG00000047617	6255	5	0.15	4	0.15	12	5531869	5946232	-	ANO2	anoctamin 2 [Source:HGNC Symbol%3BAcc:HGNC:1183]	-	GO:0005730:nucleolus;GO:0005886:plasma membrane;GO:0034707:chloride channel complex;	GO:0005229:intracellular calcium activated chloride channel activity;
ENSG00000047621	4932	62	2.32	19	0.9	12	4487735	4538508	-	C12orf4	chromosome 12 open reading frame 4 [Source:HGNC Symbol%3BAcc:HGNC:1184]	-	-	-
ENSG00000047634	5497	52	1.75	17	0.72	X	17737449	17754988	+	SCML1	Scm polycomb group protein like 1 [Source:HGNC Symbol%3BAcc:HGNC:10580]	GO:0009653:anatomical structure morphogenesis;GO:0006355:regulation of transcription, DNA-templated;GO:0006351:transcription, DNA-templated;	GO:0005634:nucleus;	GO:0003700:sequence-specific DNA binding transcription factor activity;GO:0003677:DNA binding;
ENSG00000047644	7418	571	14.23	528	16.54	X	10015254	10144474	+	WWC3	WWC family member 3 [Source:HGNC Symbol%3BAcc:HGNC:29237]	-	-	-
ENSG00000047648	8893	0	0	0	0	X	11117651	11665920	-	ARHGAP6	Rho GTPase activating protein 6 [Source:HGNC Symbol%3BAcc:HGNC:676]	GO:0051497:negative regulation of stress fiber assembly;GO:0043087:regulation of GTPase activity;GO:0007266:Rho protein signal transduction;GO:0007202:activation of phospholipase C activity;GO:0051056:regulation of small GTPase mediated signal transduction;GO:0051895:negative regulation of focal adhesion assembly;GO:0030041:actin filament polymerization;	GO:0005884:actin filament;GO:0005829:cytosol;	GO:0043274:phospholipase binding;GO:0016004:phospholipase activator activity;GO:0005070:SH3/SH2 adaptor activity;GO:0017124:SH3 domain binding;
ENSG00000047662	6731	3	0.08	0	0	4	17629306	17781621	-	FAM184B	family with sequence similarity 184 member B [Source:HGNC Symbol%3BAcc:HGNC:29235]	-	-	-
ENSG00000047849	14943	1215	15.03	673	10.46	3	47850690	48089272	-	MAP4	microtubule associated protein 4 [Source:HGNC Symbol%3BAcc:HGNC:6862]	GO:0051012:microtubule sliding;GO:0007052:mitotic spindle organization;GO:0051294:establishment of spindle orientation;GO:0051301:cell division;	GO:0005874:microtubule;GO:0005737:cytoplasm;GO:0072686:mitotic spindle;GO:0005875:microtubule associated complex;GO:0005886:plasma membrane;	GO:0008017:microtubule binding;GO:0005198:structural molecule activity;GO:0005515:protein binding;
ENSG00000047932	4628	140	5.59	84	4.22	6	117560269	117602542	-	GOPC	golgi associated PDZ and coiled-coil motif containing [Source:HGNC Symbol%3BAcc:HGNC:17643]	GO:0045176:apical protein localization;GO:0043004:cytoplasmic sequestering of CFTR protein;GO:0007289:spermatid nucleus differentiation;GO:0006888:ER to Golgi vesicle-mediated transport;GO:0051260:protein homooligomerization;	GO:0030140:trans-Golgi network transport vesicle;GO:0000139:Golgi membrane;GO:0045211:postsynaptic membrane;GO:0043234:protein complex;GO:0014069:postsynaptic density;GO:0030054:cell junction;GO:0005886:plasma membrane;	GO:0008022:protein C-terminus binding;GO:0005109:frizzled binding;GO:0042803:protein homodimerization activity;GO:0044325:ion channel binding;
ENSG00000047936	7856	1	0.02	1	0.03	6	117288300	117425855	-	ROS1	ROS proto-oncogene 1%2C receptor tyrosine kinase [Source:HGNC Symbol%3BAcc:HGNC:10261]	GO:0006468:protein phosphorylation;GO:0016049:cell growth;GO:0007283:spermatogenesis;GO:0007169:transmembrane receptor protein tyrosine kinase signaling pathway;GO:0002066:columnar/cuboidal epithelial cell development;GO:0010629:negative regulation of gene expression;GO:0070372:regulation of ERK1 and ERK2 cascade;GO:0008283:cell proliferation;GO:0010966:regulation of phosphate transport;GO:003200…	GO:0016021:integral component of membrane;GO:0005886:plasma membrane;	GO:0005524:ATP binding;GO:0019903:protein phosphatase binding;GO:0004714:transmembrane receptor protein tyrosine kinase activity;
ENSG00000048028	5719	55	1.78	35	1.42	11	113797874	113875570	-	USP28	ubiquitin specific peptidase 28 [Source:HGNC Symbol%3BAcc:HGNC:12625]	GO:0006511:ubiquitin-dependent protein catabolic process;GO:0006281:DNA repair;GO:0010212:response to ionizing radiation;GO:0042771:intrinsic apoptotic signaling pathway in response to DNA damage by p53 class mediator;GO:0034644:cellular response to UV;GO:0000077:DNA damage checkpoint;GO:0016579:protein deubiquitination;GO:0008283:cell proliferation;	GO:0043234:protein complex;GO:0005730:nucleolus;GO:0005654:nucleoplasm;	GO:0004843:ubiquitin-specific protease activity;GO:0005515:protein binding;
ENSG00000048052	16827	27	0.3	3	0.04	7	18086949	19002416	+	HDAC9	histone deacetylase 9 [Source:HGNC Symbol%3BAcc:HGNC:14065]	GO:0016575:histone deacetylation;GO:0045892:negative regulation of transcription, DNA-templated;GO:0048513:organ development;GO:2000026:regulation of multicellular organismal development;GO:0072358:cardiovascular system development;GO:0051153:regulation of striated muscle cell differentiation;GO:0000122:negative regulation of transcription from RNA polymerase II promoter;GO:0007219:Notch signalin…	GO:0043234:protein complex;GO:0044451:nucleoplasm part;GO:0005737:cytoplasm;GO:0005667:transcription factor complex;GO:0035097:histone methyltransferase complex;GO:0000118:histone deacetylase complex;	GO:0033558:protein deacetylase activity;GO:0019899:enzyme binding;GO:0008134:transcription factor binding;GO:0005080:protein kinase C binding;GO:0046969:NAD-dependent histone deacetylase activity (H3-K9 specific);GO:0003714:transcription corepressor activity;GO:0042826:histone deacetylase binding;GO:0032041:NAD-dependent histone deacetylase activity (H3-K14 specific);GO:0046872:metal ion binding;…
ENSG00000048140	5215	289	10.25	276	12.3	5	176647387	176659054	+	TSPAN17	tetraspanin 17 [Source:HGNC Symbol%3BAcc:HGNC:13594]	GO:0016567:protein ubiquitination;	GO:0016021:integral component of membrane;GO:0000151:ubiquitin ligase complex;	GO:0004842:ubiquitin-protein transferase activity;
ENSG00000048162	2814	316	20.76	300	24.77	5	176383938	176388927	-	NOP16	NOP16 nucleolar protein [Source:HGNC Symbol%3BAcc:HGNC:26934]	-	GO:0005730:nucleolus;	-
ENSG00000048342	13407	41	0.57	47	0.81	4	15469865	15601552	+	CC2D2A	coiled-coil and C2 domain containing 2A [Source:HGNC Symbol%3BAcc:HGNC:29253]	GO:0042384:cilium assembly;GO:0007224:smoothened signaling pathway;	GO:0005737:cytoplasm;GO:0036038:TCTN-B9D complex;	-
ENSG00000048392	5391	699	23.97	333	14.35	8	102204502	102238961	-	RRM2B	ribonucleotide reductase regulatory TP53 inducible subunit M2B [Source:HGNC Symbol%3BAcc:HGNC:17296]	GO:0006979:response to oxidative stress;GO:0055114:oxidation-reduction process;GO:0006281:DNA repair;GO:0009263:deoxyribonucleotide biosynthetic process;GO:0003014:renal system process;GO:0009200:deoxyribonucleoside triphosphate metabolic process;GO:0006264:mitochondrial DNA replication;GO:0009186:deoxyribonucleoside diphosphate metabolic process;GO:0001822:kidney development;GO:0015949:nucleobas…	GO:0005730:nucleolus;GO:0005971:ribonucleoside-diphosphate reductase complex;GO:0005654:nucleoplasm;	GO:0046914:transition metal ion binding;GO:0004748:ribonucleoside-diphosphate reductase activity, thioredoxin disulfide as acceptor;
ENSG00000048405	5793	252	8.04	176	7.06	7	127346790	127431924	-	ZNF800	zinc finger protein 800 [Source:HGNC Symbol%3BAcc:HGNC:27267]	GO:0006355:regulation of transcription, DNA-templated;	GO:0005634:nucleus;	GO:0003677:DNA binding;GO:0008270:zinc ion binding;
ENSG00000048462	1015	0	0	0	0	16	11965210	11968068	+	TNFRSF17	TNF receptor superfamily member 17 [Source:HGNC Symbol%3BAcc:HGNC:11913]	GO:0008283:cell proliferation;GO:0007275:multicellular organismal development;GO:0033209:tumor necrosis factor-mediated signaling pathway;	GO:0012505:endomembrane system;GO:0005886:plasma membrane;GO:0016021:integral component of membrane;	GO:0005031:tumor necrosis factor-activated receptor activity;
ENSG00000048471	11299	141	2.31	81	1.67	16	11976734	12574287	+	SNX29	sorting nexin 29 [Source:HGNC Symbol%3BAcc:HGNC:30542]	GO:0007154:cell communication;	-	GO:0035091:phosphatidylinositol binding;
ENSG00000048540	10002	0	0	0	0	12	16548372	16610594	-	LMO3	LIM domain only 3 [Source:HGNC Symbol%3BAcc:HGNC:6643]	GO:0006355:regulation of transcription, DNA-templated;	-	GO:0008270:zinc ion binding;
ENSG00000048544	2100	192	16.9	122	13.5	6	42206807	42217861	-	MRPS10	mitochondrial ribosomal protein S10 [Source:HGNC Symbol%3BAcc:HGNC:14502]	GO:0006412:translation;	GO:0005840:ribosome;GO:0005739:mitochondrion;	GO:0003735:structural constituent of ribosome;
ENSG00000048545	1763	0	0	0	0	6	42155406	42180049	+	GUCA1A	guanylate cyclase activator 1A [Source:HGNC Symbol%3BAcc:HGNC:4678]	GO:0007602:phototransduction;GO:0031282:regulation of guanylate cyclase activity;GO:0007601:visual perception;	GO:0016020:membrane;	GO:0005509:calcium ion binding;GO:0008048:calcium sensitive guanylate cyclase activator activity;
ENSG00000048649	15740	502	5.9	304	4.49	11	77659996	77821017	-	RSF1	remodeling and spacing factor 1 [Source:HGNC Symbol%3BAcc:HGNC:18118]	GO:0006352:DNA-templated transcription, initiation;GO:0016584:nucleosome positioning;GO:0045892:negative regulation of transcription, DNA-templated;GO:0043392:negative regulation of DNA binding;GO:0034080:CENP-A containing nucleosome assembly;GO:0050434:positive regulation of viral transcription;GO:0045893:positive regulation of transcription, DNA-templated;GO:0006413:translational initiation;GO:…	GO:0005654:nucleoplasm;GO:0031213:RSF complex;GO:0022627:cytosolic small ribosomal subunit;	GO:0042393:histone binding;GO:0016887:ATPase activity;GO:0008270:zinc ion binding;GO:0003723:RNA binding;GO:0003735:structural constituent of ribosome;
ENSG00000048707	20768	619	5.51	334	3.74	1	12230030	12512047	+	VPS13D	vacuolar protein sorting 13 homolog D [Source:HGNC Symbol%3BAcc:HGNC:23595]	-	-	-
ENSG00000048740	10978	0	0	0	0	10	10798397	11336675	+	CELF2	CUGBP Elav-like family member 2 [Source:HGNC Symbol%3BAcc:HGNC:2550]	GO:0006397:mRNA processing;GO:0008016:regulation of heart contraction;GO:0006376:mRNA splice site selection;GO:0006396:RNA processing;	GO:0044424:intracellular part;GO:0005737:cytoplasm;GO:0005634:nucleus;	GO:1901363:heterocyclic compound binding;GO:0097159:organic cyclic compound binding;GO:0003723:RNA binding;GO:0000166:nucleotide binding;
ENSG00000048828	7246	2734	69.76	1925	61.72	9	93451685	93566112	+	FAM120A	family with sequence similarity 120A [Source:HGNC Symbol%3BAcc:HGNC:13247]	-	GO:0005737:cytoplasm;GO:0005886:plasma membrane;	GO:0003723:RNA binding;
ENSG00000048991	7898	362	8.47	146	4.29	2	135531455	135725270	+	R3HDM1	R3H domain containing 1 [Source:HGNC Symbol%3BAcc:HGNC:9757]	GO:0017144:drug metabolic process;GO:0017187:peptidyl-glutamic acid carboxylation;GO:0043687:post-translational protein modification;	GO:0005789:endoplasmic reticulum membrane;	GO:0003676:nucleic acid binding;
ENSG00000049089	4215	34	1.49	46	2.54	1	40300489	40317813	-	COL9A2	collagen type IX alpha 2 chain [Source:HGNC Symbol%3BAcc:HGNC:2218]	GO:0007411:axon guidance;GO:0001501:skeletal system development;GO:0030198:extracellular matrix organization;	GO:0005788:endoplasmic reticulum lumen;GO:0005594:collagen type IX trimer;	GO:0030020:extracellular matrix structural constituent conferring tensile strength;
ENSG00000049130	6205	148	4.41	83	3.11	12	88492793	88580851	-	KITLG	KIT ligand [Source:HGNC Symbol%3BAcc:HGNC:6343]	GO:0007155:cell adhesion;GO:0045636:positive regulation of melanocyte differentiation;GO:0035162:embryonic hemopoiesis;GO:0002763:positive regulation of myeloid leukocyte differentiation;GO:0008584:male gonad development;GO:0033026:negative regulation of mast cell apoptotic process;GO:0001755:neural crest cell migration;GO:0043406:positive regulation of MAP kinase activity;GO:0050731:positive reg…	GO:0005615:extracellular space;GO:0016021:integral component of membrane;GO:0005737:cytoplasm;GO:0005856:cytoskeleton;GO:0005886:plasma membrane;GO:0005576:extracellular region;	GO:0008083:growth factor activity;GO:0005125:cytokine activity;GO:0005173:stem cell factor receptor binding;
ENSG00000049167	13515	69	0.94	40	0.69	5	60866454	60945073	-	ERCC8	ERCC excision repair 8%2C CSA ubiquitin ligase complex subunit [Source:HGNC Symbol%3BAcc:HGNC:3439]	GO:0043161:proteasome-mediated ubiquitin-dependent protein catabolic process;GO:0009411:response to UV;GO:0006979:response to oxidative stress;GO:0045739:positive regulation of DNA repair;GO:0006283:transcription-coupled nucleotide-excision repair;GO:0000209:protein polyubiquitination;GO:0010165:response to X-ray;GO:0051865:protein autoubiquitination;	GO:0016363:nuclear matrix;GO:0031464:Cul4A-RING E3 ubiquitin ligase complex;GO:0005654:nucleoplasm;GO:0000109:nucleotide-excision repair complex;	GO:0003678:DNA helicase activity;GO:0032403:protein complex binding;GO:0004842:ubiquitin-protein transferase activity;GO:0008094:DNA-dependent ATPase activity;
ENSG00000049192	8565	3	0.06	0	0	5	65148738	65481920	-	ADAMTS6	ADAM metallopeptidase with thrombospondin type 1 motif 6 [Source:HGNC Symbol%3BAcc:HGNC:222]	GO:0006508:proteolysis;	GO:0005578:proteinaceous extracellular matrix;	GO:0004222:metalloendopeptidase activity;GO:0008270:zinc ion binding;
ENSG00000049239	9322	302	5.99	229	5.71	1	9234774	9271337	+	H6PD	hexose-6-phosphate dehydrogenase/glucose 1-dehydrogenase [Source:HGNC Symbol%3BAcc:HGNC:4795]	GO:0097305:response to alcohol;GO:0006098:pentose-phosphate shunt;	GO:0005739:mitochondrion;GO:0005788:endoplasmic reticulum lumen;	GO:0017057:6-phosphogluconolactonase activity;GO:0004345:glucose-6-phosphate dehydrogenase activity;GO:0050661:NADP binding;GO:0047936:glucose 1-dehydrogenase [NAD(P)] activity;GO:0030246:carbohydrate binding;
ENSG00000049245	2733	130	8.79	90	7.65	1	7771296	7781432	+	VAMP3	vesicle associated membrane protein 3 [Source:HGNC Symbol%3BAcc:HGNC:12644]	GO:0042147:retrograde transport, endosome to Golgi;GO:0017156:calcium ion-dependent exocytosis;GO:0043001:Golgi to plasma membrane protein transport;GO:0006461:protein complex assembly;GO:0001921:positive regulation of receptor recycling;GO:0034446:substrate adhesion-dependent cell spreading;GO:0006904:vesicle docking involved in exocytosis;	GO:0030054:cell junction;GO:0030141:secretory granule;GO:0043005:neuron projection;GO:0016021:integral component of membrane;GO:0045202:synapse;GO:0055037:recycling endosome;GO:0016324:apical plasma membrane;GO:0030665:clathrin-coated vesicle membrane;GO:0031201:SNARE complex;GO:0030136:clathrin-coated vesicle;GO:0005886:plasma membrane;	GO:0017075:syntaxin-1 binding;
ENSG00000049246	8099	228	5.2	111	3.18	1	7784320	7845177	+	PER3	period circadian regulator 3 [Source:HGNC Symbol%3BAcc:HGNC:8847]	GO:0007623:circadian rhythm;GO:0000122:negative regulation of transcription from RNA polymerase II promoter;	GO:0005737:cytoplasm;GO:0005634:nucleus;	GO:0004871:signal transducer activity;
ENSG00000049247	1793	0	0	0	0	1	7843083	7853512	-	UTS2	urotensin 2 [Source:HGNC Symbol%3BAcc:HGNC:12636]	GO:0003105:negative regulation of glomerular filtration;GO:0010841:positive regulation of circadian sleep/wake cycle, wakefulness;GO:0045597:positive regulation of cell differentiation;GO:0045766:positive regulation of angiogenesis;GO:0035814:negative regulation of renal sodium excretion;GO:0007204:positive regulation of cytosolic calcium ion concentration;GO:0010460:positive regulation of heart …	GO:0005615:extracellular space;	GO:0005179:hormone activity;
ENSG00000049249	6354	3	0.09	4	0.15	1	7915871	7943165	-	TNFRSF9	TNF receptor superfamily member 9 [Source:HGNC Symbol%3BAcc:HGNC:11924]	GO:0008285:negative regulation of cell proliferation;	GO:0005887:integral component of plasma membrane;GO:0009897:external side of plasma membrane;	GO:0004872:receptor activity;
ENSG00000049283	4503	448	18.39	411	21.21	17	50532682	50543750	+	EPN3	epsin 3 [Source:HGNC Symbol%3BAcc:HGNC:18235]	-	GO:0030136:clathrin-coated vesicle;GO:0048471:perinuclear region of cytoplasm;GO:0005634:nucleus;	GO:0008289:lipid binding;
ENSG00000049323	7348	214	5.38	143	4.52	2	32946953	33399509	+	LTBP1	latent transforming growth factor beta binding protein 1 [Source:HGNC Symbol%3BAcc:HGNC:6714]	GO:0035583:sequestering of TGFbeta in extracellular matrix;	GO:0005578:proteinaceous extracellular matrix;	GO:0005509:calcium ion binding;GO:0005024:transforming growth factor beta-activated receptor activity;GO:0019838:growth factor binding;
ENSG00000049449	4472	4	0.17	13	0.68	11	32091074	32105722	+	RCN1	reticulocalbin 1 [Source:HGNC Symbol%3BAcc:HGNC:9934]	GO:0001701:in utero embryonic development;GO:0043010:camera-type eye development;	GO:0005788:endoplasmic reticulum lumen;GO:0005783:endoplasmic reticulum;	GO:0005515:protein binding;GO:0005509:calcium ion binding;
ENSG00000049540	6542	1	0.03	5	0.18	7	74027789	74069907	+	ELN	elastin [Source:HGNC Symbol%3BAcc:HGNC:3327]	GO:0044707:single-multicellular organism process;GO:0030833:regulation of actin filament polymerization;GO:0009887:organ morphogenesis;GO:0043149:stress fiber assembly;GO:0007519:skeletal muscle tissue development;GO:0001974:blood vessel remodeling;GO:0007585:respiratory gaseous exchange;GO:0008283:cell proliferation;GO:0008015:blood circulation;GO:0030198:extracellular matrix organization;GO:000…	GO:0005739:mitochondrion;GO:0005578:proteinaceous extracellular matrix;GO:0071953:elastic fiber;	GO:0050840:extracellular matrix binding;GO:0005515:protein binding;GO:0030023:extracellular matrix constituent conferring elasticity;
ENSG00000049541	2211	251	20.99	216	22.7	7	74231499	74254458	-	RFC2	replication factor C subunit 2 [Source:HGNC Symbol%3BAcc:HGNC:9970]	GO:0000084:mitotic S phase;GO:0000075:cell cycle checkpoint;GO:0006283:transcription-coupled nucleotide-excision repair;GO:0006297:nucleotide-excision repair, DNA gap filling;GO:0006271:DNA strand elongation involved in DNA replication;GO:0032201:telomere maintenance via semi-conservative replication;GO:0000722:telomere maintenance via recombination;GO:0015995:chlorophyll biosynthetic process;GO:…	GO:0005654:nucleoplasm;GO:0005663:DNA replication factor C complex;	GO:0017111:nucleoside-triphosphatase activity;GO:0003677:DNA binding;GO:0005524:ATP binding;GO:0005515:protein binding;GO:0016851:magnesium chelatase activity;
ENSG00000049618	45931	416	1.67	240	1.21	6	156776020	157210779	+	ARID1B	AT-rich interaction domain 1B [Source:HGNC Symbol%3BAcc:HGNC:18040]	GO:0048096:chromatin-mediated maintenance of transcription;GO:0007399:nervous system development;	GO:0005730:nucleolus;GO:0016514:SWI/SNF complex;GO:0005634:nucleus;	GO:0003677:DNA binding;GO:0005515:protein binding;GO:0003713:transcription coactivator activity;GO:0003700:sequence-specific DNA binding transcription factor activity;
ENSG00000049656	6549	832	23.49	587	20.83	5	1317752	1345099	-	CLPTM1L	CLPTM1 like [Source:HGNC Symbol%3BAcc:HGNC:24308]	GO:0006915:apoptotic process;	GO:0016021:integral component of membrane;	-
ENSG00000049759	34043	241	1.31	113	0.77	18	58044226	58401540	+	NEDD4L	NEDD4 like E3 ubiquitin protein ligase [Source:HGNC Symbol%3BAcc:HGNC:7728]	GO:0042176:regulation of protein catabolic process;GO:0006367:transcription initiation from RNA polymerase II promoter;GO:0000122:negative regulation of transcription from RNA polymerase II promoter;GO:0003085:negative regulation of systemic arterial blood pressure;GO:0007588:excretion;GO:0030512:negative regulation of transforming growth factor beta receptor signaling pathway;GO:0042787:protein …	GO:0005654:nucleoplasm;GO:0005829:cytosol;GO:0005737:cytoplasm;GO:0005634:nucleus;GO:0005622:intracellular;	GO:0005515:protein binding;GO:0019871:sodium channel inhibitor activity;GO:0004842:ubiquitin-protein transferase activity;GO:0017080:sodium channel regulator activity;GO:0016874:ligase activity;
ENSG00000049768	3086	5	0.3	8	0.6	X	49250438	49270477	-	FOXP3	forkhead box P3 [Source:HGNC Symbol%3BAcc:HGNC:6106]	GO:0002725:negative regulation of T cell cytokine production;GO:0045892:negative regulation of transcription, DNA-templated;GO:0032713:negative regulation of interleukin-4 production;GO:0002053:positive regulation of mesenchymal cell proliferation;GO:0002851:positive regulation of peripheral T cell tolerance induction;GO:0060013:righting reflex;GO:0048302:regulation of isotype switching to IgG is…	GO:0005737:cytoplasm;GO:0005667:transcription factor complex;GO:0016020:membrane;	GO:0042803:protein homodimerization activity;GO:0003690:double-stranded DNA binding;GO:0051525:NFAT protein binding;GO:0003705:RNA polymerase II distal enhancer sequence-specific DNA binding transcription factor activity;GO:0003714:transcription corepressor activity;GO:0008270:zinc ion binding;GO:0003682:chromatin binding;GO:0046982:protein heterodimerization activity;GO:0043565:sequence-specific…
ENSG00000049769	4378	202	8.53	263	13.96	X	49269793	49301461	+	PPP1R3F	protein phosphatase 1 regulatory subunit 3F [Source:HGNC Symbol%3BAcc:HGNC:14944]	GO:0005979:regulation of glycogen biosynthetic process;GO:2000465:regulation of glycogen (starch) synthase activity;	GO:0016021:integral component of membrane;	GO:0019903:protein phosphatase binding;GO:2001069:glycogen binding;
ENSG00000049860	5015	250	9.22	238	11.03	5	74640023	74722647	+	HEXB	hexosaminidase subunit beta [Source:HGNC Symbol%3BAcc:HGNC:4879]	GO:0001501:skeletal system development;GO:0030207:chondroitin sulfate catabolic process;GO:0006689:ganglioside catabolic process;GO:0007605:sensory perception of sound;GO:0007626:locomotory behavior;GO:0008360:regulation of cell shape;GO:0006874:cellular calcium ion homeostasis;GO:0007040:lysosome organization;GO:0044267:cellular protein metabolic process;GO:0008049:male courtship behavior;GO:003…	GO:0001669:acrosomal vesicle;GO:0016020:membrane;GO:0043202:lysosomal lumen;GO:0005739:mitochondrion;	GO:0004563:beta-N-acetylhexosaminidase activity;GO:0046982:protein heterodimerization activity;GO:0042803:protein homodimerization activity;GO:0003746:translation elongation factor activity;GO:0003924:GTPase activity;GO:0005525:GTP binding;
ENSG00000049883	12115	88	1.34	82	1.57	5	72320367	72368395	+	PTCD2	pentatricopeptide repeat domain 2 [Source:HGNC Symbol%3BAcc:HGNC:25734]	GO:0055010:ventricular cardiac muscle tissue morphogenesis;GO:0001889:liver development;GO:0050684:regulation of mRNA processing;GO:0048747:muscle fiber development;GO:0007005:mitochondrion organization;GO:0001822:kidney development;	GO:0005739:mitochondrion;	-
ENSG00000050030	12338	2	0.03	0	0	X	74732856	74925472	-	NEXMIF	neurite extension and migration factor [Source:HGNC Symbol%3BAcc:HGNC:29433]	GO:0000084:mitotic S phase;GO:0043137:DNA replication, removal of RNA primer;GO:0006297:nucleotide-excision repair, DNA gap filling;GO:0045004:DNA replication proofreading;GO:0006287:base-excision repair, gap-filling;GO:0019985:translesion synthesis;GO:0007346:regulation of mitotic cell cycle;	GO:0043625:delta DNA polymerase complex;	GO:0003887:DNA-directed DNA polymerase activity;GO:0008408:3'-5' exonuclease activity;
ENSG00000050130	4350	82	3.49	30	1.6	14	59484443	59505410	+	JKAMP	JNK1/MAPK8 associated membrane protein [Source:HGNC Symbol%3BAcc:HGNC:20184]	GO:0006986:response to unfolded protein;GO:0030433:ER-associated ubiquitin-dependent protein catabolic process;GO:0006644:phospholipid metabolic process;GO:0045944:positive regulation of transcription from RNA polymerase II promoter;GO:0048511:rhythmic process;GO:0046513:ceramide biosynthetic process;GO:0044281:small molecule metabolic process;	GO:0005789:endoplasmic reticulum membrane;GO:0016021:integral component of membrane;GO:0031965:nuclear membrane;	GO:0031625:ubiquitin protein ligase binding;GO:0003690:double-stranded DNA binding;GO:0050291:sphingosine N-acyltransferase activity;GO:0043565:sequence-specific DNA binding;GO:0003700:sequence-specific DNA binding transcription factor activity;GO:0046982:protein heterodimerization activity;GO:0042803:protein homodimerization activity;
ENSG00000050165	11958	0	0	0	0	11	11956207	12009769	-	DKK3	dickkopf WNT signaling pathway inhibitor 3 [Source:HGNC Symbol%3BAcc:HGNC:2893]	GO:0009653:anatomical structure morphogenesis;GO:0030325:adrenal gland development;GO:0032348:negative regulation of aldosterone biosynthetic process;GO:0090090:negative regulation of canonical Wnt signaling pathway;GO:0045892:negative regulation of transcription, DNA-templated;GO:2000065:negative regulation of cortisol biosynthetic process;GO:0080090:regulation of primary metabolic process;GO:00…	GO:0005615:extracellular space;GO:0005576:extracellular region;	-
ENSG00000050327	5818	49	1.56	58	2.32	7	144355288	144380632	+	ARHGEF5	Rho guanine nucleotide exchange factor 5 [Source:HGNC Symbol%3BAcc:HGNC:13209]	GO:0030036:actin cytoskeleton organization;GO:0002408:myeloid dendritic cell chemotaxis;GO:0071803:positive regulation of podosome assembly;	GO:0005737:cytoplasm;GO:0005886:plasma membrane;	GO:0005525:GTP binding;GO:0005543:phospholipid binding;GO:0005089:Rho guanyl-nucleotide exchange factor activity;
ENSG00000050344	4303	53	2.28	60	3.24	7	26152198	26187137	+	NFE2L3	nuclear factor%2C erythroid 2 like 3 [Source:HGNC Symbol%3BAcc:HGNC:7783]	GO:0006366:transcription from RNA polymerase II promoter;GO:0006355:regulation of transcription, DNA-templated;	GO:0005634:nucleus;	GO:0003713:transcription coactivator activity;GO:0003700:sequence-specific DNA binding transcription factor activity;GO:0043565:sequence-specific DNA binding;
ENSG00000050393	6057	291	8.88	208	7.98	6	13786557	13814568	-	MCUR1	mitochondrial calcium uniporter regulator 1 [Source:HGNC Symbol%3BAcc:HGNC:21097]	GO:0051561:positive regulation of mitochondrial calcium ion concentration;GO:0070509:calcium ion import;GO:0006851:mitochondrial calcium ion transport;	GO:0031305:integral component of mitochondrial inner membrane;	GO:0005515:protein binding;
ENSG00000050405	6317	137	4.01	58	2.13	12	50175788	50283546	-	LIMA1	LIM domain and actin binding 1 [Source:HGNC Symbol%3BAcc:HGNC:24636]	GO:0051017:actin filament bundle assembly;GO:0030835:negative regulation of actin filament depolymerization;GO:0031529:ruffle organization;	GO:0001725:stress fiber;GO:0005925:focal adhesion;GO:0005737:cytoplasm;GO:0005886:plasma membrane;	GO:0003785:actin monomer binding;GO:0008270:zinc ion binding;GO:0051015:actin filament binding;
ENSG00000050426	6032	330	10.11	216	8.32	12	51047962	51060424	+	LETMD1	LETM1 domain containing 1 [Source:HGNC Symbol%3BAcc:HGNC:24241]	-	GO:0016021:integral component of membrane;GO:0005741:mitochondrial outer membrane;	GO:0005515:protein binding;
ENSG00000050438	17920	97	1	82	1.06	12	51391317	51515763	+	SLC4A8	solute carrier family 4 member 8 [Source:HGNC Symbol%3BAcc:HGNC:11034]	GO:0006820:anion transport;GO:0055085:transmembrane transport;GO:0015701:bicarbonate transport;GO:0006814:sodium ion transport;	GO:0016021:integral component of membrane;GO:0005886:plasma membrane;	GO:0005452:inorganic anion exchanger activity;
ENSG00000050555	7502	12	0.3	6	0.19	9	131009174	131094473	+	LAMC3	laminin subunit gamma 3 [Source:HGNC Symbol%3BAcc:HGNC:6494]	GO:0048731:system development;GO:0048468:cell development;GO:0014002:astrocyte development;GO:0007155:cell adhesion;GO:0060041:retina development in camera-type eye;GO:0000904:cell morphogenesis involved in differentiation;GO:0007601:visual perception;GO:0048856:anatomical structure development;GO:0044763:single-organism cellular process;GO:0044707:single-multicellular organism process;GO:0044767…	GO:0016020:membrane;GO:0005578:proteinaceous extracellular matrix;GO:0005604:basement membrane;	GO:0005198:structural molecule activity;
ENSG00000050628	9653	6	0.11	3	0.07	1	70852353	71047808	-	PTGER3	prostaglandin E receptor 3 [Source:HGNC Symbol%3BAcc:HGNC:9595]	GO:0006351:transcription, DNA-templated;GO:0032496:response to lipopolysaccharide;GO:0031622:positive regulation of fever generation;GO:0007200:phospholipase C-activating G-protein coupled receptor signaling pathway;GO:0015701:bicarbonate transport;GO:0035810:positive regulation of urine volume;GO:0007204:positive regulation of cytosolic calcium ion concentration;GO:0008219:cell death;GO:0030522:…	GO:0005635:nuclear envelope;GO:0005887:integral component of plasma membrane;	GO:0004879:ligand-activated sequence-specific DNA binding RNA polymerase II transcription factor activity;GO:0004957:prostaglandin E receptor activity;
ENSG00000050730	3749	0	0	0	0	4	121131408	121227466	-	TNIP3	TNFAIP3 interacting protein 3 [Source:HGNC Symbol%3BAcc:HGNC:19315]	GO:0002756:MyD88-independent toll-like receptor signaling pathway;GO:0006954:inflammatory response;GO:0034142:toll-like receptor 4 signaling pathway;GO:0071222:cellular response to lipopolysaccharide;GO:0043124:negative regulation of I-kappaB kinase/NF-kappaB signaling;GO:0002224:toll-like receptor signaling pathway;	-	GO:0031593:polyubiquitin binding;
ENSG00000050748	8955	649	13.4	288	7.47	5	180233143	180292099	-	MAPK9	mitogen-activated protein kinase 9 [Source:HGNC Symbol%3BAcc:HGNC:6886]	GO:0043065:positive regulation of apoptotic process;GO:0009636:response to toxic substance;GO:0034138:toll-like receptor 3 signaling pathway;GO:0045429:positive regulation of nitric oxide biosynthetic process;GO:0034142:toll-like receptor 4 signaling pathway;GO:0051770:positive regulation of nitric-oxide synthase biosynthetic process;GO:0014075:response to amine;GO:0006626:protein targeting to mi…	GO:0044445:cytosolic part;GO:0005654:nucleoplasm;GO:0005739:mitochondrion;GO:0005829:cytosol;	GO:0008134:transcription factor binding;GO:0008656:cysteine-type endopeptidase activator activity involved in apoptotic process;GO:0004705:JUN kinase activity;GO:0005524:ATP binding;GO:0031435:mitogen-activated protein kinase kinase kinase binding;GO:0004707:MAP kinase activity;
ENSG00000050767	3604	29	1.49	24	1.55	5	178237618	178590393	-	COL23A1	collagen type XXIII alpha 1 chain [Source:HGNC Symbol%3BAcc:HGNC:22990]	GO:0030198:extracellular matrix organization;	GO:0005788:endoplasmic reticulum lumen;GO:0005886:plasma membrane;GO:0005576:extracellular region;	-
ENSG00000050820	9199	2405	48.33	2071	52.31	16	75228181	75268053	-	BCAR1	BCAR1 scaffold protein%2C Cas family member [Source:HGNC Symbol%3BAcc:HGNC:971]	GO:0048012:hepatocyte growth factor receptor signaling pathway;GO:0050853:B cell receptor signaling pathway;GO:0048010:vascular endothelial growth factor receptor signaling pathway;GO:0007186:G-protein coupled receptor signaling pathway;GO:0030168:platelet activation;GO:0008286:insulin receptor signaling pathway;GO:0035729:cellular response to hepatocyte growth factor stimulus;GO:0042981:regulati…	GO:0005925:focal adhesion;GO:0030027:lamellipodium;GO:0005829:cytosol;GO:0001726:ruffle;GO:0005886:plasma membrane;	GO:0004871:signal transducer activity;GO:0019901:protein kinase binding;GO:0017124:SH3 domain binding;
ENSG00000051009	4726	77	3.01	70	3.44	11	6211345	6234711	-	FAM160A2	family with sequence similarity 160 member A2 [Source:HGNC Symbol%3BAcc:HGNC:25378]	GO:0008333:endosome to lysosome transport;GO:0045022:early endosome to late endosome transport;GO:0007032:endosome organization;GO:0007040:lysosome organization;GO:0015031:protein transport;	GO:0070695:FHF complex;	GO:0005515:protein binding;
ENSG00000051108	5062	67	2.45	55	2.52	16	56932142	56944864	+	HERPUD1	homocysteine inducible ER protein with ubiquitin like domain 1 [Source:HGNC Symbol%3BAcc:HGNC:13744]	GO:0032092:positive regulation of protein binding;GO:0006874:cellular calcium ion homeostasis;GO:0031396:regulation of protein ubiquitination;GO:0006511:ubiquitin-dependent protein catabolic process;GO:0043154:negative regulation of cysteine-type endopeptidase activity involved in apoptotic process;GO:0006987:activation of signaling protein activity involved in unfolded protein response;GO:004476…	GO:0016021:integral component of membrane;GO:0005789:endoplasmic reticulum membrane;GO:0044425:membrane part;	-
ENSG00000051128	3422	472	25.5	822	55.81	19	18929201	18941261	-	HOMER3	homer scaffold protein 3 [Source:HGNC Symbol%3BAcc:HGNC:17514]	GO:0007216:G-protein coupled glutamate receptor signaling pathway;GO:0006605:protein targeting;	GO:0044456:synapse part;GO:0044424:intracellular part;GO:0016020:membrane;GO:0044464:cell part;GO:0005829:cytosol;GO:0030054:cell junction;GO:0045178:basal part of cell;GO:0045211:postsynaptic membrane;GO:0014069:postsynaptic density;GO:0005886:plasma membrane;	GO:0005515:protein binding;GO:0008022:protein C-terminus binding;GO:0019904:protein domain specific binding;
ENSG00000051180	3084	71	4.26	56	4.22	15	40694774	40732340	+	RAD51	RAD51 recombinase [Source:HGNC Symbol%3BAcc:HGNC:9817]	GO:0006312:mitotic recombination;GO:0007131:reciprocal meiotic recombination;GO:0006268:DNA unwinding involved in DNA replication;GO:0000730:DNA recombinase assembly;GO:0051106:positive regulation of DNA ligation;GO:0051260:protein homooligomerization;GO:0000724:double-strand break repair via homologous recombination;GO:0007126:meiotic nuclear division;GO:0042493:response to drug;	GO:0005759:mitochondrial matrix;GO:0016605:PML body;GO:0000800:lateral element;GO:0048471:perinuclear region of cytoplasm;GO:0005739:mitochondrion;	GO:0003684:damaged DNA binding;GO:0008022:protein C-terminus binding;GO:0043142:single-stranded DNA-dependent ATPase activity;GO:0003697:single-stranded DNA binding;GO:0042802:identical protein binding;GO:0003690:double-stranded DNA binding;GO:0005524:ATP binding;
ENSG00000051341	9382	366	7.21	262	6.49	3	121431427	121546641	-	POLQ	DNA polymerase theta [Source:HGNC Symbol%3BAcc:HGNC:9186]	GO:0006281:DNA repair;GO:0006260:DNA replication;	GO:0005654:nucleoplasm;	GO:0043142:single-stranded DNA-dependent ATPase activity;GO:0003684:damaged DNA binding;GO:0003887:DNA-directed DNA polymerase activity;GO:0008026:ATP-dependent helicase activity;GO:0005524:ATP binding;
ENSG00000051382	7841	322	7.59	112	3.32	3	138652698	138834928	-	PIK3CB	phosphatidylinositol-4%2C5-bisphosphate 3-kinase catalytic subunit beta [Source:HGNC Symbol%3BAcc:HGNC:8976]	GO:0010508:positive regulation of autophagy;GO:0007186:G-protein coupled receptor signaling pathway;GO:0036092:phosphatidylinositol-3-phosphate biosynthetic process;GO:0001952:regulation of cell-matrix adhesion;GO:0008286:insulin receptor signaling pathway;GO:0006874:cellular calcium ion homeostasis;GO:0048011:neurotrophin TRK receptor signaling pathway;GO:0070527:platelet aggregation;GO:0040016:…	GO:0005942:phosphatidylinositol 3-kinase complex;GO:0005886:plasma membrane;GO:0005634:nucleus;GO:0031526:brush border membrane;	GO:0016303:1-phosphatidylinositol-3-kinase activity;GO:0046934:phosphatidylinositol-4,5-bisphosphate 3-kinase activity;GO:0043560:insulin receptor substrate binding;GO:0005524:ATP binding;GO:0035005:1-phosphatidylinositol-4-phosphate 3-kinase activity;
ENSG00000051523	3253	1048	59.56	960	68.57	16	88643289	88651054	-	CYBA	cytochrome b-245 alpha chain [Source:HGNC Symbol%3BAcc:HGNC:2577]	GO:0030307:positive regulation of cell growth;GO:0001938:positive regulation of endothelial cell proliferation;GO:0071333:cellular response to glucose stimulus;GO:0090382:phagosome maturation;GO:0045730:respiratory burst;GO:0003106:negative regulation of glomerular filtration by angiotensin;GO:0071356:cellular response to tumor necrosis factor;GO:0071407:cellular response to organic cyclic compou…	GO:0030670:phagocytic vesicle membrane;GO:0030141:secretory granule;GO:0005794:Golgi apparatus;GO:0030425:dendrite;GO:0043025:neuronal cell body;GO:0043020:NADPH oxidase complex;GO:0016324:apical plasma membrane;GO:0005739:mitochondrion;	GO:0020037:heme binding;GO:0009055:electron carrier activity;GO:0046982:protein heterodimerization activity;GO:0046872:metal ion binding;GO:0017124:SH3 domain binding;GO:0016175:superoxide-generating NADPH oxidase activity;
ENSG00000051596	3449	219	11.74	264	17.78	5	175917873	176034680	-	THOC3	THO complex 3 [Source:HGNC Symbol%3BAcc:HGNC:19072]	GO:0008380:RNA splicing;GO:0006397:mRNA processing;GO:0046784:viral mRNA export from host cell nucleus;GO:0006471:protein ADP-ribosylation;	GO:0000346:transcription export complex;GO:0005887:integral component of plasma membrane;GO:0031225:anchored component of membrane;	GO:0003723:RNA binding;GO:0003956:NAD(P)+-protein-arginine ADP-ribosyltransferase activity;GO:0003950:NAD+ ADP-ribosyltransferase activity;
ENSG00000051620	10352	518	9.25	339	7.61	6	138403531	138422197	+	HEBP2	heme binding protein 2 [Source:HGNC Symbol%3BAcc:HGNC:15716]	-	GO:0005737:cytoplasm;GO:0005739:mitochondrion;	-
ENSG00000051825	10304	274	4.92	169	3.81	12	123152320	123244014	-	MPHOSPH9	M-phase phosphoprotein 9 [Source:HGNC Symbol%3BAcc:HGNC:7215]	GO:0000087:mitotic M phase;	GO:0000139:Golgi membrane;GO:0005886:plasma membrane;GO:0005634:nucleus;GO:0005814:centriole;GO:0005794:Golgi apparatus;GO:0005813:centrosome;	-
ENSG00000052126	12558	92	1.35	45	0.83	12	19129752	19376400	+	PLEKHA5	pleckstrin homology domain containing A5 [Source:HGNC Symbol%3BAcc:HGNC:30036]	-	GO:0005737:cytoplasm;	GO:0005545:1-phosphatidylinositol binding;GO:0005515:protein binding;
ENSG00000052344	2975	164	10.19	231	18.04	16	31131433	31135727	-	PRSS8	serine protease 8 [Source:HGNC Symbol%3BAcc:HGNC:9491]	GO:0010765:positive regulation of sodium ion transport;GO:0006508:proteolysis;GO:0015031:protein transport;	GO:0005615:extracellular space;GO:0005886:plasma membrane;GO:0016021:integral component of membrane;	GO:0004252:serine-type endopeptidase activity;GO:0005515:protein binding;
ENSG00000052723	5894	629	19.73	420	16.56	1	114769479	114780685	-	SIKE1	suppressor of IKBKE 1 [Source:HGNC Symbol%3BAcc:HGNC:26119]	GO:0045087:innate immune response;	GO:0005829:cytosol;GO:0043231:intracellular membrane-bounded organelle;GO:0005925:focal adhesion;	GO:0005515:protein binding;
ENSG00000052749	8529	703	15.24	687	18.71	10	97356358	97426076	-	RRP12	ribosomal RNA processing 12 homolog [Source:HGNC Symbol%3BAcc:HGNC:29100]	GO:0006644:phospholipid metabolic process;GO:0046513:ceramide biosynthetic process;GO:0044281:small molecule metabolic process;	GO:0005730:nucleolus;GO:0016021:integral component of membrane;GO:0031965:nuclear membrane;GO:0016020:membrane;GO:0044428:nuclear part;GO:0005789:endoplasmic reticulum membrane;GO:0005634:nucleus;	GO:0050291:sphingosine N-acyltransferase activity;GO:0043565:sequence-specific DNA binding;GO:0003700:sequence-specific DNA binding transcription factor activity;
ENSG00000052795	10981	65	1.09	59	1.25	4	158769026	158908050	+	FNIP2	folliculin interacting protein 2 [Source:HGNC Symbol%3BAcc:HGNC:29280]	GO:0000122:negative regulation of transcription from RNA polymerase II promoter;GO:0033138:positive regulation of peptidyl-serine phosphorylation;GO:0008630:intrinsic apoptotic signaling pathway in response to DNA damage;	GO:0005737:cytoplasm;GO:0005730:nucleolus;GO:0005886:plasma membrane;	GO:0005515:protein binding;
ENSG00000052802	2852	128	8.3	93	7.58	4	165327667	165343164	+	MSMO1	methylsterol monooxygenase 1 [Source:HGNC Symbol%3BAcc:HGNC:10545]	GO:0006633:fatty acid biosynthetic process;GO:0055114:oxidation-reduction process;GO:0006695:cholesterol biosynthetic process;	GO:0016021:integral component of membrane;GO:0005789:endoplasmic reticulum membrane;GO:0005886:plasma membrane;	GO:0000254:C-4 methylsterol oxidase activity;GO:0005506:iron ion binding;
ENSG00000052841	11296	165	2.7	116	2.39	11	43358920	43494933	+	TTC17	tetratricopeptide repeat domain 17 [Source:HGNC Symbol%3BAcc:HGNC:25596]	-	-	-
ENSG00000052850	5727	0	0	0	0	11	44260440	44310139	-	ALX4	ALX homeobox 4 [Source:HGNC Symbol%3BAcc:HGNC:450]	GO:0060021:palate development;GO:0042733:embryonic digit morphogenesis;GO:0042981:regulation of apoptotic process;GO:0035115:embryonic forelimb morphogenesis;GO:0035116:embryonic hindlimb morphogenesis;GO:0007517:muscle organ development;GO:0009791:post-embryonic development;GO:0001942:hair follicle development;GO:0048565:digestive tract development;GO:0009952:anterior/posterior pattern specifica…	GO:0005667:transcription factor complex;	GO:0071837:HMG box domain binding;GO:0046982:protein heterodimerization activity;GO:0043565:sequence-specific DNA binding;GO:0003700:sequence-specific DNA binding transcription factor activity;
ENSG00000053108	6711	21	0.58	15	0.52	5	133196455	133612541	-	FSTL4	follistatin like 4 [Source:HGNC Symbol%3BAcc:HGNC:21389]	-	GO:0005576:extracellular region;	GO:0005509:calcium ion binding;
ENSG00000053254	11033	66	1.11	49	1.03	14	89124871	89619149	-	FOXN3	forkhead box N3 [Source:HGNC Symbol%3BAcc:HGNC:1928]	GO:0009888:tissue development;GO:0000077:DNA damage checkpoint;GO:0000085:mitotic G2 phase;GO:0045892:negative regulation of transcription, DNA-templated;GO:0007389:pattern specification process;GO:0009790:embryo development;GO:0051090:regulation of sequence-specific DNA binding transcription factor activity;	GO:0005667:transcription factor complex;GO:0005634:nucleus;	GO:0003690:double-stranded DNA binding;GO:0008022:protein C-terminus binding;GO:0008301:DNA binding, bending;GO:0003705:RNA polymerase II distal enhancer sequence-specific DNA binding transcription factor activity;GO:0043565:sequence-specific DNA binding;GO:0008134:transcription factor binding;GO:0003700:sequence-specific DNA binding transcription factor activity;
ENSG00000053328	1774	0	0	0	0	6	110245928	110358272	-	METTL24	methyltransferase like 24 [Source:HGNC Symbol%3BAcc:HGNC:21566]	-	GO:0005576:extracellular region;	GO:0008168:methyltransferase activity;
ENSG00000053371	1781	231	23.98	201	26.22	1	19303965	19312146	-	AKR7A2	aldo-keto reductase family 7 member A2 [Source:HGNC Symbol%3BAcc:HGNC:389]	GO:0044597:daunorubicin metabolic process;GO:0005975:carbohydrate metabolic process;GO:0006081:cellular aldehyde metabolic process;GO:0044598:doxorubicin metabolic process;	GO:0005794:Golgi apparatus;GO:0005739:mitochondrion;	GO:0009055:electron carrier activity;GO:0004032:alditol:NADP+ 1-oxidoreductase activity;GO:0019119:phenanthrene-9,10-epoxide hydrolase activity;
ENSG00000053372	2556	390	28.21	397	36.09	1	19251805	19260128	+	MRTO4	MRT4 homolog%2C ribosome maturation factor [Source:HGNC Symbol%3BAcc:HGNC:18477]	GO:0042254:ribosome biogenesis;	GO:0005730:nucleolus;GO:0031965:nuclear membrane;GO:0005840:ribosome;	-
ENSG00000053438	1329	0	0	0	0	20	37521206	37523690	+	NNAT	neuronatin [Source:HGNC Symbol%3BAcc:HGNC:7860]	GO:0006810:transport;GO:0044763:single-organism cellular process;GO:0009249:protein lipoylation;GO:0032879:regulation of localization;GO:0007399:nervous system development;GO:0009749:response to glucose;GO:0032880:regulation of protein localization;GO:0032024:positive regulation of insulin secretion;GO:0007275:multicellular organismal development;GO:0007420:brain development;GO:0030182:neuron dif…	GO:0005737:cytoplasm;	-
ENSG00000053501	2431	33	2.51	41	3.92	19	17215346	17219829	+	USE1	unconventional SNARE in the ER 1 [Source:HGNC Symbol%3BAcc:HGNC:30882]	GO:0007041:lysosomal transport;GO:0071786:endoplasmic reticulum tubular network organization;GO:0060628:regulation of ER to Golgi vesicle-mediated transport;GO:0032940:secretion by cell;GO:0030163:protein catabolic process;GO:0015031:protein transport;	GO:0005764:lysosome;GO:0016021:integral component of membrane;GO:0005789:endoplasmic reticulum membrane;	GO:0005515:protein binding;
ENSG00000053524	20568	1	0.01	5	0.06	3	183178043	183428778	-	MCF2L2	MCF.2 cell line derived transforming sequence-like 2 [Source:HGNC Symbol%3BAcc:HGNC:30319]	GO:0035023:regulation of Rho protein signal transduction;	GO:0005622:intracellular;	GO:0005089:Rho guanyl-nucleotide exchange factor activity;GO:0005543:phospholipid binding;
ENSG00000053702	2814	6	0.39	2	0.17	12	2825348	2835544	-	NRIP2	nuclear receptor interacting protein 2 [Source:HGNC Symbol%3BAcc:HGNC:23078]	GO:0006508:proteolysis;GO:0000122:negative regulation of transcription from RNA polymerase II promoter;	GO:0005737:cytoplasm;GO:0005634:nucleus;	GO:0004190:aspartic-type endopeptidase activity;
ENSG00000053747	14678	285	3.59	219	3.47	18	23689443	23956222	+	LAMA3	laminin subunit alpha 3 [Source:HGNC Symbol%3BAcc:HGNC:6483]	GO:0030334:regulation of cell migration;GO:0045995:regulation of embryonic development;GO:0030155:regulation of cell adhesion;GO:0031581:hemidesmosome assembly;GO:0008544:epidermis development;GO:0007155:cell adhesion;GO:0050794:regulation of cellular process;	GO:0005606:laminin-1 complex;GO:0005610:laminin-5 complex;GO:0043256:laminin complex;	GO:0005102:receptor binding;GO:0005198:structural molecule activity;
ENSG00000053770	13019	198	2.81	64	1.14	14	57268924	57298742	+	AP5M1	adaptor related protein complex 5 subunit mu 1 [Source:HGNC Symbol%3BAcc:HGNC:20192]	GO:0016197:endosomal transport;GO:0016192:vesicle-mediated transport;GO:0006886:intracellular protein transport;	GO:0031902:late endosome membrane;GO:0005765:lysosomal membrane;GO:0005829:cytosol;GO:0030131:clathrin adaptor complex;	-
ENSG00000053900	7444	105	2.61	62	1.94	4	25377263	25418498	+	ANAPC4	anaphase promoting complex subunit 4 [Source:HGNC Symbol%3BAcc:HGNC:19990]	GO:0070979:protein K11-linked ubiquitination;GO:0051437:positive regulation of ubiquitin-protein ligase activity involved in regulation of mitotic cell cycle transition;GO:0051436:negative regulation of ubiquitin-protein ligase activity involved in mitotic cell cycle;GO:0051301:cell division;GO:0000090:mitotic anaphase;GO:0031145:anaphase-promoting complex-dependent proteasomal ubiquitin-dependen…	GO:0005654:nucleoplasm;GO:0005680:anaphase-promoting complex;GO:0005829:cytosol;	GO:0004842:ubiquitin-protein transferase activity;GO:0019903:protein phosphatase binding;GO:0008270:zinc ion binding;GO:0008168:methyltransferase activity;GO:0003676:nucleic acid binding;
ENSG00000053918	4420	4	0.17	15	0.79	11	2444684	2849105	+	KCNQ1	potassium voltage-gated channel subfamily Q member 1 [Source:HGNC Symbol%3BAcc:HGNC:6294]	GO:0042221:response to chemical;GO:0007605:sensory perception of sound;GO:0016458:gene silencing;GO:0008016:regulation of heart contraction;GO:0006936:muscle contraction;GO:0046676:negative regulation of insulin secretion;GO:0060306:regulation of membrane repolarization;GO:0071435:potassium ion export;GO:0072358:cardiovascular system development;GO:0007268:synaptic transmission;GO:0006349:regulat…	GO:0016323:basolateral plasma membrane;GO:0005764:lysosome;GO:0005770:late endosome;GO:0042383:sarcolemma;GO:0005769:early endosome;GO:0008076:voltage-gated potassium channel complex;GO:0042589:zymogen granule membrane;	GO:0005251:delayed rectifier potassium channel activity;GO:0015271:outward rectifier potassium channel activity;GO:0005516:calmodulin binding;
ENSG00000054116	3527	242	12.68	218	14.36	1	36136570	36156053	-	TRAPPC3	trafficking protein particle complex 3 [Source:HGNC Symbol%3BAcc:HGNC:19942]	GO:0006888:ER to Golgi vesicle-mediated transport;	GO:0000139:Golgi membrane;GO:0030008:TRAPP complex;GO:0005829:cytosol;GO:0005783:endoplasmic reticulum;	-
ENSG00000054118	4720	995	38.97	661	32.54	1	36224432	36305357	+	THRAP3	thyroid hormone receptor associated protein 3 [Source:HGNC Symbol%3BAcc:HGNC:22964]	GO:0006367:transcription initiation from RNA polymerase II promoter;GO:0000381:regulation of alternative mRNA splicing, via spliceosome;GO:0030521:androgen receptor signaling pathway;GO:0000956:nuclear-transcribed mRNA catabolic process;GO:0048255:mRNA stabilization;GO:0048026:positive regulation of mRNA splicing, via spliceosome;GO:0045944:positive regulation of transcription from RNA polymerase…	GO:0016592:mediator complex;GO:0035145:exon-exon junction complex;GO:0005730:nucleolus;	GO:0042809:vitamin D receptor binding;GO:0046966:thyroid hormone receptor binding;GO:0001104:RNA polymerase II transcription cofactor activity;GO:0051219:phosphoprotein binding;GO:0004872:receptor activity;GO:0030374:ligand-dependent nuclear receptor transcription coactivator activity;GO:0005524:ATP binding;
ENSG00000054148	1612	491	56.31	303	43.67	9	136848724	136851027	+	PHPT1	phosphohistidine phosphatase 1 [Source:HGNC Symbol%3BAcc:HGNC:30033]	GO:2000147:positive regulation of cell motility;GO:2000249:regulation of actin cytoskeleton reorganization;GO:0050860:negative regulation of T cell receptor signaling pathway;GO:2000984:negative regulation of ATP citrate synthase activity;GO:0035774:positive regulation of insulin secretion involved in cellular response to glucose stimulus;GO:0035971:peptidyl-histidine dephosphorylation;GO:0051350…	GO:0005829:cytosol;	GO:0004721:phosphoprotein phosphatase activity;GO:0008969:phosphohistidine phosphatase activity;GO:0019855:calcium channel inhibitor activity;GO:0044325:ion channel binding;
ENSG00000054179	2640	51	3.57	55	4.84	9	137048107	137054061	-	ENTPD2	ectonucleoside triphosphate diphosphohydrolase 2 [Source:HGNC Symbol%3BAcc:HGNC:3364]	GO:0030168:platelet activation;GO:0009181:purine ribonucleoside diphosphate catabolic process;GO:0007186:G-protein coupled receptor signaling pathway;	GO:0016021:integral component of membrane;GO:0005605:basal lamina;	GO:0017111:nucleoside-triphosphatase activity;GO:0017110:nucleoside-diphosphatase activity;GO:0005524:ATP binding;
ENSG00000054219	8805	8	0.17	3	0.08	2	159803355	159904756	-	LY75	lymphocyte antigen 75 [Source:HGNC Symbol%3BAcc:HGNC:6729]	GO:0006955:immune response;GO:0006897:endocytosis;GO:0006954:inflammatory response;	GO:0005887:integral component of plasma membrane;	GO:0004872:receptor activity;GO:0030246:carbohydrate binding;
ENSG00000054267	11073	291	4.86	228	4.78	1	235131634	235328219	-	ARID4B	AT-rich interaction domain 4B [Source:HGNC Symbol%3BAcc:HGNC:15550]	GO:0006355:regulation of transcription, DNA-templated;GO:0006351:transcription, DNA-templated;	GO:0005737:cytoplasm;GO:0005634:nucleus;GO:0044424:intracellular part;	GO:0003677:DNA binding;GO:0005515:protein binding;
ENSG00000054277	3724	26	1.29	16	1	1	241590102	241677376	-	OPN3	opsin 3 [Source:HGNC Symbol%3BAcc:HGNC:14007]	GO:0042752:regulation of circadian rhythm;GO:0007602:phototransduction;GO:0009584:detection of visible light;GO:0007186:G-protein coupled receptor signaling pathway;GO:0018298:protein-chromophore linkage;GO:0007601:visual perception;	GO:0005887:integral component of plasma membrane;	GO:0008020:G-protein coupled photoreceptor activity;
ENSG00000054282	5321	22	0.76	10	0.44	1	243256034	243500091	+	SDCCAG8	SHH signaling and ciliogenesis regulator SDCCAG8 [Source:HGNC Symbol%3BAcc:HGNC:10671]	GO:0035148:tube formation;GO:0000086:G2/M transition of mitotic cell cycle;GO:0030010:establishment of cell polarity;	GO:0005911:cell-cell junction;GO:0005829:cytosol;GO:0005814:centriole;	GO:0005515:protein binding;
ENSG00000054356	8228	0	0	1	0.03	2	219289623	219309648	-	PTPRN	protein tyrosine phosphatase receptor type N [Source:HGNC Symbol%3BAcc:HGNC:9676]	GO:0009749:response to glucose;GO:0000302:response to reactive oxygen species;GO:0043627:response to estrogen;GO:0019221:cytokine-mediated signaling pathway;GO:0032868:response to insulin;GO:0051591:response to cAMP;GO:0010033:response to organic substance;GO:0009725:response to hormone;GO:0010243:response to organonitrogen compound;GO:0014070:response to organic cyclic compound;GO:0009719:respon…	GO:0005887:integral component of plasma membrane;	GO:0005001:transmembrane receptor protein tyrosine phosphatase activity;GO:0051020:GTPase binding;GO:0030507:spectrin binding;GO:0004725:protein tyrosine phosphatase activity;
ENSG00000054392	6645	8	0.22	8	0.28	1	210328252	210676296	+	HHAT	hedgehog acyltransferase [Source:HGNC Symbol%3BAcc:HGNC:18270]	GO:0007224:smoothened signaling pathway;GO:0018345:protein palmitoylation;GO:0007275:multicellular organismal development;	GO:0016021:integral component of membrane;GO:0005789:endoplasmic reticulum membrane;	GO:0016409:palmitoyltransferase activity;GO:0005525:GTP binding;
ENSG00000054523	17955	606	6.24	402	5.2	1	10210570	10381603	+	KIF1B	kinesin family member 1B [Source:HGNC Symbol%3BAcc:HGNC:16636]	GO:0007274:neuromuscular synaptic transmission;GO:0047497:mitochondrion transport along microtubule;GO:0006915:apoptotic process;GO:0007270:neuron-neuron synaptic transmission;GO:0008089:anterograde axon cargo transport;GO:0007268:synaptic transmission;GO:0010970:microtubule-based transport;	GO:0030659:cytoplasmic vesicle membrane;GO:0005875:microtubule associated complex;GO:0043005:neuron projection;GO:0005739:mitochondrion;GO:0005874:microtubule;GO:0043231:intracellular membrane-bounded organelle;GO:0043234:protein complex;GO:0015630:microtubule cytoskeleton;GO:0031410:cytoplasmic vesicle;GO:0044430:cytoskeletal part;	GO:0003777:microtubule motor activity;GO:0019894:kinesin binding;GO:0005543:phospholipid binding;GO:0005524:ATP binding;GO:0016887:ATPase activity;GO:0017111:nucleoside-triphosphatase activity;
ENSG00000054598	3983	108	5.01	123	7.17	6	1609915	1613897	+	FOXC1	forkhead box C1 [Source:HGNC Symbol%3BAcc:HGNC:3800]	GO:0035265:organ growth;GO:0048609:multicellular organismal reproductive process;GO:0035295:tube development;GO:0043009:chordate embryonic development;GO:0042475:odontogenesis of dentin-containing tooth;GO:0016043:cellular component organization;GO:0045930:negative regulation of mitotic cell cycle;GO:0048738:cardiac muscle tissue development;GO:0001654:eye development;GO:0045944:positive regulati…	GO:0005720:nuclear heterochromatin;GO:0005737:cytoplasm;GO:0005730:nucleolus;	GO:0003700:sequence-specific DNA binding transcription factor activity;GO:0008134:transcription factor binding;GO:0043566:structure-specific DNA binding;GO:0043565:sequence-specific DNA binding;GO:0008301:DNA binding, bending;
ENSG00000054611	5315	100	3.48	87	3.8	22	46762617	47175699	+	TBC1D22A	TBC1 domain family member 22A [Source:HGNC Symbol%3BAcc:HGNC:1309]	-	GO:0005622:intracellular;	GO:0042803:protein homodimerization activity;
ENSG00000054654	32377	1286	7.34	834	5.98	14	63761899	64226433	+	SYNE2	spectrin repeat containing nuclear envelope protein 2 [Source:HGNC Symbol%3BAcc:HGNC:17084]	GO:0006998:nuclear envelope organization;GO:0007163:establishment or maintenance of cell polarity;GO:0010761:fibroblast migration;GO:0090286:cytoskeletal anchoring at nuclear membrane;GO:0031022:nuclear migration along microfilament;GO:0034504:protein localization to nucleus;GO:0051642:centrosome localization;GO:0030335:positive regulation of cell migration;	GO:0030018:Z disc;GO:0031527:filopodium membrane;GO:0005640:nuclear outer membrane;GO:0005856:cytoskeleton;GO:0034993:LINC complex;GO:0016021:integral component of membrane;GO:0005925:focal adhesion;GO:0044429:mitochondrial part;GO:0031258:lamellipodium membrane;GO:0033017:sarcoplasmic reticulum membrane;GO:0005654:nucleoplasm;GO:0016529:sarcoplasmic reticulum;GO:0031981:nuclear lumen;	GO:0003779:actin binding;
ENSG00000054690	10828	141	2.41	128	2.75	14	67533290	67589612	+	PLEKHH1	pleckstrin homology%2C MyTH4 and FERM domain containing H1 [Source:HGNC Symbol%3BAcc:HGNC:17733]	-	GO:0005856:cytoskeleton;	GO:0005543:phospholipid binding;
ENSG00000054793	8073	1582	36.23	1430	41.16	20	51596514	51768390	-	ATP9A	ATPase phospholipid transporting 9A (putative) [Source:HGNC Symbol%3BAcc:HGNC:13540]	GO:0045332:phospholipid translocation;	GO:0031901:early endosome membrane;GO:0016021:integral component of membrane;GO:0055037:recycling endosome;GO:0005802:trans-Golgi network;GO:0048471:perinuclear region of cytoplasm;GO:0005794:Golgi apparatus;	GO:0019829:cation-transporting ATPase activity;GO:0005524:ATP binding;GO:0000287:magnesium ion binding;GO:0004012:phospholipid-translocating ATPase activity;
ENSG00000054796	1823	0	0	0	0	20	57329803	57343994	+	SPO11	SPO11 initiator of meiotic double stranded breaks [Source:HGNC Symbol%3BAcc:HGNC:11250]	GO:0007141:male meiosis I;GO:0007292:female gamete generation;GO:0007286:spermatid development;GO:0034502:protein localization to chromosome;GO:0001541:ovarian follicle development;GO:0007131:reciprocal meiotic recombination;GO:0000238:zygotene;	GO:0000781:chromosome, telomeric region;GO:0005634:nucleus;GO:0005694:chromosome;	GO:0003677:DNA binding;GO:0005524:ATP binding;GO:0016787:hydrolase activity;GO:0003824:catalytic activity;
ENSG00000054803	3154	15	0.88	11	0.81	20	55997357	56005519	-	CBLN4	cerebellin 4 precursor [Source:HGNC Symbol%3BAcc:HGNC:16231]	-	-	-
ENSG00000054938	3176	0	0	1	0.07	11	74696429	74731426	-	CHRDL2	chordin like 2 [Source:HGNC Symbol%3BAcc:HGNC:24168]	GO:0051216:cartilage development;GO:0030154:cell differentiation;GO:0001503:ossification;	GO:0005576:extracellular region;GO:0005739:mitochondrion;	-
ENSG00000054965	7887	346	8.11	227	6.69	11	73400487	73598189	-	FAM168A	family with sequence similarity 168 member A [Source:HGNC Symbol%3BAcc:HGNC:28999]	-	-	-
ENSG00000054967	6187	180	5.38	175	6.57	11	73376399	73397474	+	RELT	RELT TNF receptor [Source:HGNC Symbol%3BAcc:HGNC:13764]	-	GO:0005737:cytoplasm;GO:0005886:plasma membrane;GO:0016021:integral component of membrane;	-
ENSG00000054983	6736	53	1.45	28	0.97	14	87837820	87993665	-	GALC	galactosylceramidase [Source:HGNC Symbol%3BAcc:HGNC:4115]	GO:0006683:galactosylceramide catabolic process;GO:0005975:carbohydrate metabolic process;GO:0006644:phospholipid metabolic process;GO:0044281:small molecule metabolic process;	GO:0043202:lysosomal lumen;GO:0005739:mitochondrion;	GO:0004336:galactosylceramidase activity;
ENSG00000055044	3274	549	31	369	26.19	2	202265736	202303661	+	NOP58	NOP58 ribonucleoprotein [Source:HGNC Symbol%3BAcc:HGNC:29926]	GO:0006608:snRNP protein import into nucleus;GO:0016049:cell growth;GO:0006364:rRNA processing;GO:0042254:ribosome biogenesis;	GO:0015030:Cajal body;GO:0070761:pre-snoRNP complex;GO:0031428:box C/D snoRNP complex;GO:0005737:cytoplasm;GO:0005730:nucleolus;GO:0005732:small nucleolar ribonucleoprotein complex;	GO:0005515:protein binding;GO:0030515:snoRNA binding;GO:0030519:snoRNP binding;
ENSG00000055070	4742	602	23.47	591	28.96	1	16352575	16398145	+	SZRD1	SUZ RNA binding domain containing 1 [Source:HGNC Symbol%3BAcc:HGNC:30232]	-	-	-
ENSG00000055118	5805	20	0.64	36	1.44	7	150944961	150978321	-	KCNH2	potassium voltage-gated channel subfamily H member 2 [Source:HGNC Symbol%3BAcc:HGNC:6251]	GO:0086091:regulation of heart rate by cardiac conduction;GO:0006355:regulation of transcription, DNA-templated;GO:0006936:muscle contraction;GO:0060307:regulation of ventricular cardiac muscle cell membrane repolarization;GO:0071805:potassium ion transmembrane transport;GO:0007268:synaptic transmission;GO:0023014:signal transduction by protein phosphorylation;GO:0000160:phosphorelay signal trans…	GO:0005737:cytoplasm;GO:0005635:nuclear envelope;GO:0008076:voltage-gated potassium channel complex;	GO:0005515:protein binding;GO:0005251:delayed rectifier potassium channel activity;GO:0000155:phosphorelay sensor kinase activity;GO:0005242:inward rectifier potassium channel activity;
ENSG00000055130	4152	490	21.82	199	11.14	7	148697914	148801110	+	CUL1	cullin 1 [Source:HGNC Symbol%3BAcc:HGNC:2551]	GO:0007219:Notch signaling pathway;GO:0000080:mitotic G1 phase;GO:0051437:positive regulation of ubiquitin-protein ligase activity involved in regulation of mitotic cell cycle transition;GO:0006513:protein monoubiquitination;GO:0097193:intrinsic apoptotic signaling pathway;GO:0008285:negative regulation of cell proliferation;GO:0007050:cell cycle arrest;GO:0019048:modulation by virus of host morp…	GO:0005654:nucleoplasm;GO:0005829:cytosol;GO:0019005:SCF ubiquitin ligase complex;GO:0031461:cullin-RING ubiquitin ligase complex;	GO:0004842:ubiquitin-protein transferase activity;GO:0031625:ubiquitin protein ligase binding;
ENSG00000055147	6523	24	0.68	32	1.14	5	153990148	154038936	-	FAM114A2	family with sequence similarity 114 member A2 [Source:HGNC Symbol%3BAcc:HGNC:1333]	-	-	GO:0017076:purine nucleotide binding;
ENSG00000055163	10498	194	3.42	109	2.41	5	157266079	157395595	+	CYFIP2	cytoplasmic FMR1 interacting protein 2 [Source:HGNC Symbol%3BAcc:HGNC:13760]	GO:0031290:retinal ganglion cell axon guidance;GO:0007155:cell adhesion;GO:0010842:retina layer formation;GO:0006915:apoptotic process;GO:0016337:single organismal cell-cell adhesion;GO:0045862:positive regulation of proteolysis;GO:0097202:activation of cysteine-type endopeptidase activity;	GO:0005737:cytoplasm;GO:0030054:cell junction;GO:0043005:neuron projection;GO:0045202:synapse;GO:0048471:perinuclear region of cytoplasm;	GO:0005515:protein binding;
ENSG00000055208	5922	692	21.6	287	11.26	6	149218641	149411613	+	TAB2	TGF-beta activated kinase 1 (MAP3K7) binding protein 2 [Source:HGNC Symbol%3BAcc:HGNC:17075]	GO:0008063:Toll signaling pathway;GO:0034142:toll-like receptor 4 signaling pathway;GO:0007507:heart development;GO:0034134:toll-like receptor 2 signaling pathway;GO:0035666:TRIF-dependent toll-like receptor signaling pathway;GO:0007254:JNK cascade;GO:0043123:positive regulation of I-kappaB kinase/NF-kappaB signaling;GO:0050852:T cell receptor signaling pathway;GO:0070423:nucleotide-binding oligo…	GO:0005829:cytosol;GO:0005886:plasma membrane;GO:0010008:endosome membrane;GO:0005622:intracellular;	GO:0016301:kinase activity;GO:0008270:zinc ion binding;GO:0070530:K63-linked polyubiquitin binding;
ENSG00000055211	2250	133	10.93	90	9.29	6	149566294	149591748	+	GINM1	glycoprotein integral membrane 1 [Source:HGNC Symbol%3BAcc:HGNC:21074]	-	GO:0016021:integral component of membrane;	-
ENSG00000055332	10753	371	6.38	294	6.35	2	37099210	37157065	-	EIF2AK2	eukaryotic translation initiation factor 2 alpha kinase 2 [Source:HGNC Symbol%3BAcc:HGNC:9437]	GO:0033689:negative regulation of osteoblast proliferation;GO:0006412:translation;GO:0051607:defense response to virus;GO:0046777:protein autophosphorylation;GO:0019054:modulation by virus of host process;GO:0019058:viral life cycle;GO:0030968:endoplasmic reticulum unfolded protein response;GO:0030683:evasion or tolerance by virus of host immune response;GO:0006468:protein phosphorylation;GO:0044…	GO:0005829:cytosol;	GO:0005515:protein binding;GO:0004715:non-membrane spanning protein tyrosine kinase activity;GO:0004694:eukaryotic translation initiation factor 2alpha kinase activity;GO:0008601:protein phosphatase type 2A regulator activity;GO:0003725:double-stranded RNA binding;GO:0005524:ATP binding;GO:0003723:RNA binding;GO:0004672:protein kinase activity;GO:0000166:nucleotide binding;
ENSG00000055483	9235	1065	21.32	850	21.38	17	78787381	78841441	-	USP36	ubiquitin specific peptidase 36 [Source:HGNC Symbol%3BAcc:HGNC:20062]	GO:0006511:ubiquitin-dependent protein catabolic process;	GO:0005730:nucleolus;	GO:0008234:cysteine-type peptidase activity;GO:0016787:hydrolase activity;
ENSG00000055609	20112	2217	20.38	1124	12.98	7	152134922	152436003	-	KMT2C	lysine methyltransferase 2C [Source:HGNC Symbol%3BAcc:HGNC:13726]	GO:0035556:intracellular signal transduction;GO:0006355:regulation of transcription, DNA-templated;GO:0051568:histone H3-K4 methylation;GO:0018022:peptidyl-lysine methylation;GO:0050794:regulation of cellular process;GO:0006351:transcription, DNA-templated;	GO:0035097:histone methyltransferase complex;	GO:0042800:histone methyltransferase activity (H3-K4 specific);GO:0008270:zinc ion binding;GO:0003677:DNA binding;GO:0005515:protein binding;GO:0046872:metal ion binding;
ENSG00000055732	6624	24	0.67	17	0.6	1	85018082	85048500	-	MCOLN3	mucolipin 3 [Source:HGNC Symbol%3BAcc:HGNC:13358]	GO:0006811:ion transport;GO:0007626:locomotory behavior;GO:0042491:auditory receptor cell differentiation;	GO:0005737:cytoplasm;GO:0005886:plasma membrane;GO:0016021:integral component of membrane;	-
ENSG00000055813	4114	47	2.11	38	2.15	2	56183990	56386172	+	CCDC85A	coiled-coil domain containing 85A [Source:HGNC Symbol%3BAcc:HGNC:29400]	-	-	-
ENSG00000055917	6978	835	22.12	278	9.26	2	20248691	20352234	-	PUM2	pumilio RNA binding family member 2 [Source:HGNC Symbol%3BAcc:HGNC:14958]	GO:0034063:stress granule assembly;GO:0006417:regulation of translation;	GO:0010494:cytoplasmic stress granule;GO:0048471:perinuclear region of cytoplasm;	GO:0005515:protein binding;GO:0003723:RNA binding;
ENSG00000055950	3573	175	9.05	161	10.47	10	100969458	100987515	-	MRPL43	mitochondrial ribosomal protein L43 [Source:HGNC Symbol%3BAcc:HGNC:14517]	GO:0006412:translation;	GO:0005761:mitochondrial ribosome;	GO:0003735:structural constituent of ribosome;
ENSG00000055955	4659	7	0.28	6	0.3	3	52812962	52830688	-	ITIH4	inter-alpha-trypsin inhibitor heavy chain 4 [Source:HGNC Symbol%3BAcc:HGNC:6169]	GO:0010951:negative regulation of endopeptidase activity;GO:0030212:hyaluronan metabolic process;GO:0006953:acute-phase response;GO:0034097:response to cytokine;	GO:0005737:cytoplasm;GO:0005886:plasma membrane;GO:0005576:extracellular region;GO:0044464:cell part;	GO:0004867:serine-type endopeptidase inhibitor activity;GO:0005515:protein binding;GO:0004866:endopeptidase inhibitor activity;
ENSG00000055957	4541	0	0	0	0	3	52777595	52792068	+	ITIH1	inter-alpha-trypsin inhibitor heavy chain 1 [Source:HGNC Symbol%3BAcc:HGNC:6166]	GO:0030212:hyaluronan metabolic process;GO:0045321:leukocyte activation;	GO:0005576:extracellular region;	GO:0004867:serine-type endopeptidase inhibitor activity;GO:0005509:calcium ion binding;
ENSG00000056050	1422	11	1.43	6	0.98	4	169729470	169757944	-	HPF1	histone PARylation factor 1 [Source:HGNC Symbol%3BAcc:HGNC:26051]	-	GO:0005634:nucleus;	-
ENSG00000056097	6771	613	16.74	301	10.33	5	32354350	32444740	-	ZFR	zinc finger RNA binding protein [Source:HGNC Symbol%3BAcc:HGNC:17277]	GO:0007275:multicellular organismal development;	GO:0005737:cytoplasm;GO:0005730:nucleolus;GO:0005694:chromosome;GO:0005622:intracellular;	GO:0003677:DNA binding;GO:0003723:RNA binding;GO:0005515:protein binding;GO:0008270:zinc ion binding;GO:0003676:nucleic acid binding;
ENSG00000056277	4638	51	2.03	74	3.71	X	130202707	130268899	-	ZNF280C	zinc finger protein 280C [Source:HGNC Symbol%3BAcc:HGNC:25955]	GO:0006355:regulation of transcription, DNA-templated;	GO:0005634:nucleus;	GO:0003677:DNA binding;GO:0008270:zinc ion binding;
ENSG00000056291	2359	0	0	0	0	4	72031804	72148067	+	NPFFR2	neuropeptide FF receptor 2 [Source:HGNC Symbol%3BAcc:HGNC:4525]	GO:0009582:detection of abiotic stimulus;GO:0007218:neuropeptide signaling pathway;GO:0043408:regulation of MAPK cascade;GO:2000479:regulation of cAMP-dependent protein kinase activity;GO:0045761:regulation of adenylate cyclase activity;GO:0007186:G-protein coupled receptor signaling pathway;	GO:0015629:actin cytoskeleton;GO:0005887:integral component of plasma membrane;	GO:0008188:neuropeptide receptor activity;GO:0031628:opioid receptor binding;
ENSG00000056487	6007	441	13.57	466	18.02	22	44881162	45010005	-	PHF21B	PHD finger protein 21B [Source:HGNC Symbol%3BAcc:HGNC:25161]	-	-	GO:0008270:zinc ion binding;
ENSG00000056558	4476	175	7.23	120	6.23	9	120902393	120929173	-	TRAF1	TNF receptor associated factor 1 [Source:HGNC Symbol%3BAcc:HGNC:12031]	GO:0042981:regulation of apoptotic process;GO:0007165:signal transduction;GO:0051092:positive regulation of NF-kappaB transcription factor activity;GO:0043123:positive regulation of I-kappaB kinase/NF-kappaB signaling;GO:0006461:protein complex assembly;	GO:0005737:cytoplasm;	GO:0008270:zinc ion binding;GO:0031625:ubiquitin protein ligase binding;GO:0031996:thioesterase binding;
ENSG00000056586	11563	1165	18.63	700	14.07	9	122844556	122905359	-	RC3H2	ring finger and CCCH-type domains 2 [Source:HGNC Symbol%3BAcc:HGNC:21461]	-	GO:0012505:endomembrane system;GO:0016020:membrane;GO:0009986:cell surface;GO:0048471:perinuclear region of cytoplasm;	GO:0003677:DNA binding;GO:0008270:zinc ion binding;
ENSG00000056736	3044	28	1.7	22	1.68	3	53846568	53865794	+	IL17RB	interleukin 17 receptor B [Source:HGNC Symbol%3BAcc:HGNC:18015]	GO:0019221:cytokine-mediated signaling pathway;GO:0006952:defense response;GO:0001558:regulation of cell growth;	GO:0005737:cytoplasm;GO:0005887:integral component of plasma membrane;GO:0009986:cell surface;GO:0005576:extracellular region;	GO:0004896:cytokine receptor activity;
ENSG00000056972	7871	123	2.89	102	3.01	6	111555381	111606906	-	TRAF3IP2	TRAF3 interacting protein 2 [Source:HGNC Symbol%3BAcc:HGNC:1343]	GO:0048305:immunoglobulin secretion;GO:0006959:humoral immune response;GO:0001783:B cell apoptotic process;GO:0043123:positive regulation of I-kappaB kinase/NF-kappaB signaling;GO:0002376:immune system process;	-	GO:0005515:protein binding;
ENSG00000056998	3621	19	0.97	19	1.22	X	2828822	2882820	+	GYG2	glycogenin 2 [Source:HGNC Symbol%3BAcc:HGNC:4700]	GO:0005980:glycogen catabolic process;GO:0005978:glycogen biosynthetic process;GO:0044281:small molecule metabolic process;GO:0006006:glucose metabolic process;	GO:0005829:cytosol;	GO:0008466:glycogenin glucosyltransferase activity;
ENSG00000057019	11280	185	3.03	142	2.92	3	98795941	98901695	-	DCBLD2	discoidin%2C CUB and LCCL domain containing 2 [Source:HGNC Symbol%3BAcc:HGNC:24627]	GO:0042060:wound healing;GO:0030308:negative regulation of cell growth;GO:0007155:cell adhesion;GO:0030522:intracellular receptor signaling pathway;	GO:0005887:integral component of plasma membrane;GO:0009986:cell surface;	-
ENSG00000057149	1707	0	0	0	0	18	63655197	63661893	-	SERPINB3	serpin family B member 3 [Source:HGNC Symbol%3BAcc:HGNC:10569]	GO:0010951:negative regulation of endopeptidase activity;GO:0045861:negative regulation of proteolysis;GO:0009615:response to virus;	GO:0005737:cytoplasm;GO:0070062:extracellular exosome;	GO:0001618:virus receptor activity;GO:0004867:serine-type endopeptidase inhibitor activity;
ENSG00000057252	7005	64	1.69	39	1.29	1	179293714	179358680	+	SOAT1	sterol O-acyltransferase 1 [Source:HGNC Symbol%3BAcc:HGNC:11177]	GO:0010878:cholesterol storage;GO:0033344:cholesterol efflux;GO:0010742:macrophage derived foam cell differentiation;GO:0034435:cholesterol esterification;GO:0008203:cholesterol metabolic process;GO:0034379:very-low-density lipoprotein particle assembly;GO:0042986:positive regulation of amyloid precursor protein biosynthetic process;GO:0042632:cholesterol homeostasis;	GO:0016021:integral component of membrane;GO:0005789:endoplasmic reticulum membrane;	GO:0034736:cholesterol O-acyltransferase activity;GO:0015485:cholesterol binding;GO:0000062:fatty-acyl-CoA binding;
ENSG00000057294	6970	109	2.89	95	3.17	12	32790755	32896777	-	PKP2	plakophilin 2 [Source:HGNC Symbol%3BAcc:HGNC:9024]	GO:0048496:maintenance of organ identity;GO:0086091:regulation of heart rate by cardiac conduction;GO:0086019:cell-cell signaling involved in cardiac conduction;GO:0030336:negative regulation of cell migration;GO:0086005:ventricular cardiac muscle cell action potential;GO:0055010:ventricular cardiac muscle tissue morphogenesis;GO:0055088:lipid homeostasis;GO:0016264:gap junction assembly;GO:00343…	GO:0016021:integral component of membrane;GO:0005882:intermediate filament;GO:0030057:desmosome;GO:0005912:adherens junction;GO:0014704:intercalated disc;GO:0005886:plasma membrane;GO:0005634:nucleus;	GO:0005080:protein kinase C binding;GO:0017080:sodium channel regulator activity;GO:0019215:intermediate filament binding;GO:0044325:ion channel binding;GO:0032947:protein complex scaffold;
ENSG00000057468	3270	20	1.13	6	0.43	1	75796882	75913242	+	MSH4	mutS homolog 4 [Source:HGNC Symbol%3BAcc:HGNC:7327]	GO:0001541:ovarian follicle development;GO:0007131:reciprocal meiotic recombination;GO:0000710:meiotic mismatch repair;GO:0007283:spermatogenesis;GO:0051026:chiasma assembly;GO:0007292:female gamete generation;GO:0045143:homologous chromosome segregation;	GO:0000795:synaptonemal complex;GO:0032300:mismatch repair complex;	GO:0008094:DNA-dependent ATPase activity;GO:0003684:damaged DNA binding;GO:0030983:mismatched DNA binding;GO:0005524:ATP binding;
ENSG00000057593	3799	30	1.46	23	1.41	13	113105788	113120685	+	F7	coagulation factor VII [Source:HGNC Symbol%3BAcc:HGNC:3544]	GO:0010641:positive regulation of platelet-derived growth factor receptor signaling pathway;GO:0043066:negative regulation of apoptotic process;GO:0050927:positive regulation of positive chemotaxis;GO:0032571:response to vitamin K;GO:0031100:organ regeneration;GO:0017187:peptidyl-glutamic acid carboxylation;GO:0002690:positive regulation of leukocyte chemotaxis;GO:0043627:response to estrogen;GO:…	GO:0005788:endoplasmic reticulum lumen;GO:0031982:vesicle;GO:0005615:extracellular space;GO:0005796:Golgi lumen;GO:0005886:plasma membrane;	GO:0005102:receptor binding;GO:0004252:serine-type endopeptidase activity;GO:0005509:calcium ion binding;GO:0001948:glycoprotein binding;
ENSG00000057608	3918	1153	54.41	581	34.45	10	5765223	5842132	-	GDI2	GDP dissociation inhibitor 2 [Source:HGNC Symbol%3BAcc:HGNC:4227]	GO:0051056:regulation of small GTPase mediated signal transduction;GO:0015031:protein transport;GO:0007264:small GTPase mediated signal transduction;	GO:0009986:cell surface;GO:0005794:Golgi apparatus;GO:0016020:membrane;GO:0005829:cytosol;	GO:0005515:protein binding;GO:0005093:Rab GDP-dissociation inhibitor activity;GO:0031267:small GTPase binding;
ENSG00000057657	6750	13	0.36	28	0.96	6	105993463	106109939	+	PRDM1	PR/SET domain 1 [Source:HGNC Symbol%3BAcc:HGNC:9346]	GO:0045579:positive regulation of B cell differentiation;GO:0000122:negative regulation of transcription from RNA polymerase II promoter;GO:0010628:positive regulation of gene expression;GO:0001892:embryonic placenta development;GO:0031665:negative regulation of lipopolysaccharide-mediated signaling pathway;GO:0045165:cell fate commitment;GO:0001893:maternal placenta development;GO:0007281:germ c…	GO:0005737:cytoplasm;GO:0005634:nucleus;	GO:0042826:histone deacetylase binding;GO:0008270:zinc ion binding;GO:0043565:sequence-specific DNA binding;GO:0003700:sequence-specific DNA binding transcription factor activity;
[truncated: 59,837 more rows]
