# Supplementary material for: The Role of the Exonic lncRNA PRKDC-210 in Transcription Regulation
Source: Int J Mol Sci. 2022 Nov 9;23(22):13783. doi: 10.3390/ijms232213783 (PMC9692655; doi:10.3390/ijms232213783)
Supplement: Supplementary file 1 [file ijms-23-13783-s001.zip › Supplementary Materials/table S2 Primers sequence.xlsx]

## Sheet: primers
No.	Name	Sequence 5'-3'
1	Firefly luc-adaptor rv	CTGATCTAGAGGTACCGGATCCcacggcgatctttccgccct
2	Renilla luc-adaptor rv	CTGATCTAGAGGTACCGGATCCCTGCTCGTTCTTCAGCACGC
3	Adaptor XKB rv	CTGATCTAGAGGTACCGGATCC
4	Firefly luc fw	gcgcggaggagttgtgtttg
5	Renilla luc fw	TTGTCGAGGGAGCTAAGAAG
6	hBAP1-206 fw4	CTTATTTCCTGCCTGGGCTGCCTG
7	hBAP1-206 rv4	CCTTCCAACAAGCTGTATGAGGGGCC
8	hPRKDC-210 fw3	GGCAAAGAGGTGGCAGTTAAAATG
9	hPRKDC-210 rv3	CAGGCCCAGTTTGAAAGCCATC
10	hTP53-215 fw3	GATCGTGCCACTACACTCCAGCCT
11	hTP53-215 rv3	CAGTACATTGAAGGACAGAAGCCCG
12	hPIK3R1-206 fw1	GATACAGCAGACGGGACCTT
13	hPIK3R1-206 rv1	CAGCCCAAAACCCTAATTTC
14	hPIK3R1-209 fw3	CTGAGTTTGGAACATCTTGTAGG
15	hPIK3R1-209 rv3	GGGACATCATTATGGACACAGAG
16	hPRKDC-201 fw1	CCACGACTCTGCTAAACACCTC
17	hPRkDC-201 rv1	GTTGAAACCTATGCTTGCGGGC
18	hATP5B fw	GGCAGGGTCAGTCAAGTCAT
19	hATP5B rv	CCCTTCTGCTGTGGGCTAT
20	hPRKDC-201 (5`flank -14116) fw	cttcattaacaacccccaagac
21	hPRKDC-201 (5`flank -14116) rv	ggtgctttgatgagctttgc
22	hPRKDC-201 (5`flank -4044) fw	catgatcttggctcactgcaac
23	hPRKDC-201 (5`flank -4044) rv	caaaattagtcaggcgtggtgg
24	hPRKDC-201 (upstem -1394) fw	catcctcactccgagcttgt
25	hPRKDC-201 (upstem -1394) rv	ggttcagtggtgagtcataatg
26	hPRKDC-201 (promoter ) fw	cgcttgttttatctgcctctgg
27	hPRKDC-201 (promoter ) rv	ccagtaagcgcgcctctttg
28	hPRKDC-201 (start ) fw	CTGCAGGAGACCTTGTCCGCT
29	hPRKDC-201 (start ) rv	CTGCTGCTCAGGACGCATTCCTG
30	hPRKDC-201 (E6-E7 ) fw	CTGGGTGAACTTAAGACCCAGg
31	hPRKDC-201 (E6-E7 ) rv	GAACAGGTAGTTTGGGCTCTC
32	hPRKDC-201 (E41) fw	CTAAGTTTCACACGCCAGTCC
33	hPRKDC-201 (E41 ) rv	CATTGATGTGTTGAAGTCCAGG
34	hPRKDC-201 (E64-I64 ) fw	GCTAAGCAGTATGATGAGgt
35	hPRKDC-201 (E64-I64 ) rv	cattgaaccaacaaggatctgc
36	hPRKDC-201 (stop ) fw	GATGAGCTACTCCTGGGTCATGA
37	hPRKDC-201 (stop ) rv	CTTCTGAAAGCCCACTCTCTGG
38	hPRKDC-201 (3`UTR ) fw	GGTCATAGCATTCACTTTTGC
39	hPRKDC-201 (3`UTR) rv	CTATCCCTAACAACAACCATGGG
40	CEBPD fw	GTGACAGCCTCGCTTGGAC
41	CEBPD rv	CGGTTCGTAGAAGGGCGCAG
42	FNTA fw	CACAATGGAAGTTATGGTGATGC
43	FNTA rv	GTTGCCCAAGCTGGAGTGCAG
44	UBE2V2 fw	CTGCAGGAGAAGATGGCGGTC
45	UBE2V2 rv	CTTCTCCCGCACGGTCAG
46	MCM4 fw	CTGCTGCTCAGGACGCATTC
47	MCM4 rv	GTGTGCGTTGCTCCCTGCTG
48	TCEA1 fw	GAAGCCACGCCTGCCCACTAG
49	TCEA1 rv	CAGGCAGCGACAATCGAACAC
50	TDRD7 fw	CTTGAGGTGATTCCCAAGCCGC
51	TDRD7 rv	GGACCTGCACTCACCTCGTTC
52	ARMC10 fw	GAGAAGCTGCGATAGTACCCTC
53	ARMC10 rv	GGGCGTGAAGCAACCATTCCTC
54	ETV3 fw	CTCTCTGCTGAGGATGGAAGTG
55	ETV3 rv	GTCCGTCTTCGGTCCGGTCTC
56	LYPLA1 fw	tttGACTCGCCGCTCGCAC
57	LYPLA1 rv	GCGGGGTTGACATGTTATTG
58	AASDH fw	CTCTGGGATAGCTTTACGGC
59	AASDH rv	CTCGCGGATTAGGTTTGATC
60	BAAT fw	GAAATACACCCTGGTCTCCTG
61	BAAT rv	CAGAAAACAGGGTTCAAGAGC
62	ACSM2B fw	GAGGACTGCTGTTACCCTTTG
63	ACSM2B rv	GAGCACAGTAACTCAAGCAG
64	SLC27A1 fw	CAAGGAGAGCAGAAAACAAGC
65	SLC27A1 rv	TACTGTGCGGGCTTCTGCTTTG
66	ACSM2A fw	GACTCCAAAGTTATCCACTGTC
67	ACSM2A rv	GGAAGAGAGCACAGTAACTC

## Sheet: Antisense Oligo DNA
No.	Name	Sequence 5'-3'	Modification
1	Ctrl ASO	ATTTTCTCCTCGCAATTTA	Phosphorothioate-modified DNA
2	PRKDC ASOs Exon-intron	CCATGGAAGAAGgtattgcttgg	Phosphorothioate-modified DNA
3	PRKDC ASOs Random intron	gcgagttttgtgtaattctgtc	Phosphorothioate-modified DNA
4	PRKDC-210 Intron only	CCCTAATTTATCTGACTCTAATTG	Phosphorothioate-modified DNA
5	PRKDC-210 Exon-Intron	CTTCAGCCTTGTCAGGTAATG	Phosphorothioate-modified DNA

## Sheet: ChIRP probe
No.	Name	Sequence 5'-3'	Modification
1	prPRKDC1	GAGTCTGAAACACTCTCCTG	BiotinTEG 3' DNA
2	prPRKDC2	GGCCTCTTGTTTGACCTTTC	BiotinTEG 3' DNA
3	prPRKDC3	CAAACTGGGCCTGAGCTATACC	BiotinTEG 3' DNA
4	prPRKDC4	CTTCAGCCTTGTCAGGTAATG	BiotinTEG 3' DNA
5	prPRKDC5	CTGAAATTTAAGCCCAGTGTG	BiotinTEG 3' DNA
6	prPRKDC6	GACTCCTAATACACTGCTTTGC	BiotinTEG 3' DNA
